# Supplementary material for: Reaction of the endogenous regulatory mechanisms to early weekday wakeups: a review of its popular explanations in light of model-based simulations
Source: Front Netw Physiol. 2023 Dec 15;3:1285658. doi: 10.3389/fnetp.2023.1285658 (PMC10760451; doi:10.3389/fnetp.2023.1285658)
Supplement: Supplementary file 1 [file Table1.XLSX]

## Sheet: 1048 samples (total)
Supplementary Materials to "Reaction of the endogenous regulatory mechanisms to early weekday wake-ups: a review of its popular explanations in the light of model-based simulations"
Page 1. Total set of samples with estimates of Bedtime (BT) and Risetime (RT)
Weekdays		Weekends		Mean	Country		Published in		Reference in more details	Note
BT	RT	BT	RT	age		Method	Author(s)	Year	Author(s). Title. Journal. Year;Volume(Issue):Pages, etc.	#	Explanation
20.1167	7.25	20.1667	7.36667	0.5	Germany	0	Randler et al	2012	Randler C, Fontius I, Vollmer C. Delayed weekend sleep pattern in German infants and children aged 0–6 years. Biol Rhythm Res, 2012;43, 225–234.
19.9	7.15	20.0667	7.36667	1	Germany	0	Randler et al	2012	Randler C, Fontius I, Vollmer C. Delayed weekend sleep pattern in German infants and children aged 0–6 years. Biol Rhythm Res, 2012;43, 225–234.
21.4	8.1	21.5	8.5	1.5	Iceland	0	Thorleifsdottir et al	2002	Thorleifsdottir B, Bjornsson JK, Benediktsdottir B, Gislason T, Kristbjarnarson H. Sleep and sleep habits from childhood to young adulthood over a 10-year period. J Psychosom Res 2002;53:529–37.	5	Taken from a graph
20.1333	7.2	20.4167	7.53333	2	Germany	0	Randler et al	2012	Randler C, Fontius I, Vollmer C. Delayed weekend sleep pattern in German infants and children aged 0–6 years. Biol Rhythm Res, 2012;43, 225–234.
21.1	8.3	21.6	8.75	2.5	Iceland	0	Thorleifsdottir et al	2002	Thorleifsdottir B, Bjornsson JK, Benediktsdottir B, Gislason T, Kristbjarnarson H. Sleep and sleep habits from childhood to young adulthood over a 10-year period. J Psychosom Res 2002;53:529–37.	5	Taken from a graph
19.9	7.13333	20.2333	7.48333	3	Germany	0	Randler et al	2012	Randler C, Fontius I, Vollmer C. Delayed weekend sleep pattern in German infants and children aged 0–6 years. Biol Rhythm Res, 2012;43, 225–234.
19.85	7.08333	20.3333	7.46667	4	Germany	0	Randler et al	2012	Randler C, Fontius I, Vollmer C. Delayed weekend sleep pattern in German infants and children aged 0–6 years. Biol Rhythm Res, 2012;43, 225–234.
20.0167	6.88333	20.6333	7.36667	4	Canada	0	Touchette et al	2008	Touchette E, Mongrain V, Petit D, Tremblay RE, Montplaisir JY. Development of sleep-wake schedules during childhood and relationship with sleep duration. Arch Pediatr Adolesc Med. 2008 Apr;162(4):343-9.
21.16	6.95	21.455	7.525	4	Japan	0	Doi et al	2016	Doi Y, Ishihara K, Uchiyama M. Epidemiological study on chronotype among preschool children in Japan: Prevalence, sleep-wake patterns, and associated factors. Chronobiol Int. 2016;33(10):1340-1350.	4	Averaged over chronotypes
21.8	8.45	22.15	8.98	4.5	Iceland	0	Thorleifsdottir et al	2002	Thorleifsdottir B, Bjornsson JK, Benediktsdottir B, Gislason T, Kristbjarnarson H. Sleep and sleep habits from childhood to young adulthood over a 10-year period. J Psychosom Res 2002;53:529–37.	5	Taken from a graph
21.6	7.1	22	9.2	4.5	India	0	Mishra et al	2017	Mishra A, Pandey RK, Minz A, Arora V. Sleeping habits among school children and their effects on sleep pattern. J Caring Sci. 2017;6(4):315-323.
19.8833	7.18333	20.45	7.56667	5	Germany	0	Randler et al	2012	Randler C, Fontius I, Vollmer C. Delayed weekend sleep pattern in German infants and children aged 0–6 years. Biol Rhythm Res, 2012;43, 225–234.
20	6.86667	20.7167	7.48333	5	Canada	0	Touchette et al	2008	Touchette E, Mongrain V, Petit D, Tremblay RE, Montplaisir JY. Development of sleep-wake schedules during childhood and relationship with sleep duration. Arch Pediatr Adolesc Med. 2008 Apr;162(4):343-9.
20.2568	7.038	21.3585	8.55867	6	Belgium	0	Spruyt et al	2005	Spruyt K, O’Brien LM, Cluydts R, Verleye GB, Ferri R. Odds, prevalence and predictors of sleep problems in school-age normal children. J Sleep Res 2005;14:163–76.
19.75	6.78333	20.4833	7.41667	6	Germany	0	Randler et al	2012	Randler C, Fontius I, Vollmer C. Delayed weekend sleep pattern in German infants and children aged 0–6 years. Biol Rhythm Res, 2012;43, 225–234.
19.8333	6.7	20.7333	7.43333	6	Canada	0	Touchette et al	2008	Touchette E, Mongrain V, Petit D, Tremblay RE, Montplaisir JY. Development of sleep-wake schedules during childhood and relationship with sleep duration. Arch Pediatr Adolesc Med. 2008 Apr;162(4):343-9.
22.2	8.5	22.7	8.01	6.5	Iceland	0	Thorleifsdottir et al	2002	Thorleifsdottir B, Bjornsson JK, Benediktsdottir B, Gislason T, Kristbjarnarson H. Sleep and sleep habits from childhood to young adulthood over a 10-year period. J Psychosom Res 2002;53:529–37.	5	Taken from a graph
20.4333	6.43333	21.1417	6.925	6.5	Canada	2	Gruber et al	2018	Gruber R, Somerville G, Wells S, Keskinel D, Santisteban JA. An actigraphic study of the sleep patterns of younger and older school-age children. Sleep Med. 2018;47:117-125.	3	Averaged over genders
20.2833	7.11667	20.7833	7.85	6.7	Switzerland	0	Werner et al	2009	Werner H, Lebourgeois MK, Geiger A, Jenni OG. Assessment of chronotype in four- to eleven-year-old children: reliability and validity of the Children's Chronotype Questionnaire (CCTQ). Chronobiol Int. 2009 Jul;26(5):992-1014.
20.3733	7.0545	21.5742	8.69167	7	Belgium	0	Spruyt et al	2005	Spruyt K, O’Brien LM, Cluydts R, Verleye GB, Ferri R. Odds, prevalence and predictors of sleep problems in school-age normal children. J Sleep Res 2005;14:163–76.
21.8333	7.25	22.8667	10.2667	8	Italy	0	Russo et al	2007	Russo PM, Bruni O, Lucidi F, Ferri R, Violani C. Sleep habits and circadian preference in Italian children and adolescents. J Sleep Res 2007;16:163–9.
20.4728	7.02117	21.6408	8.67467	8	Belgium	0	Spruyt et al	2005	Spruyt K, O’Brien LM, Cluydts R, Verleye GB, Ferri R. Odds, prevalence and predictors of sleep problems in school-age normal children. J Sleep Res 2005;14:163–76.
21.9	6.9	22.5	8.9	8	India	0	Mishra et al	2017	Mishra A, Pandey RK, Minz A, Arora V. Sleeping habits among school children and their effects on sleep pattern. J Caring Sci. 2017;6(4):315-323.
22.5	8.45	23.1	9.2	8.5	Iceland	0	Thorleifsdottir et al	2002	Thorleifsdottir B, Bjornsson JK, Benediktsdottir B, Gislason T, Kristbjarnarson H. Sleep and sleep habits from childhood to young adulthood over a 10-year period. J Psychosom Res 2002;53:529–37.	5	Taken from a graph
20.8333	6.43333	21.6917	7.25	8.5	Canada	2	Gruber et al	2018	Gruber R, Somerville G, Wells S, Keskinel D, Santisteban JA. An actigraphic study of the sleep patterns of younger and older school-age children. Sleep Med. 2018;47:117-125.	3	Averaged over genders
21.9667	7.18333	23	10.2167	9	Italy	0	Russo et al	2007	Russo PM, Bruni O, Lucidi F, Ferri R, Violani C. Sleep habits and circadian preference in Italian children and adolescents. J Sleep Res 2007;16:163–9.
20.6723	7.05433	21.8573	8.79167	9	Belgium	0	Spruyt et al	2005	Spruyt K, O’Brien LM, Cluydts R, Verleye GB, Ferri R. Odds, prevalence and predictors of sleep problems in school-age normal children. J Sleep Res 2005;14:163–76.
20.95	5.88333	22.1833	7.96667	9	Qatar	2	Arora et al	2018	Arora T, Gad H, Omar OM, Choudhury S, Chagoury O, Sheikh J, Taheri S. The associations among objectively estimated sleep and obesity indicators in elementary schoolchildren. Sleep Med. 2018;47:25-31.
21.9833	7.33333	23.0833	9.26667	9	Italy	0	Esposito et al	2014	Esposito M J, Gnisci A, Fabbri M, Cicogna P. Sleep duration in Italian children: Parental control on bedtime as explaining factor. Sleep and Hypnosis 2014;16, 1–9.
21.9667	7.26667	23.1333	9.33333	9	Italy	0	Esposito et al	2014	Esposito M J, Gnisci A, Fabbri M, Cicogna P. Sleep duration in Italian children: Parental control on bedtime as explaining factor. Sleep and Hypnosis 2014;16, 1–9.
22.1833	7.26667	23.4333	9.46667	9	Italy	0	Esposito et al	2014	Esposito M J, Gnisci A, Fabbri M, Cicogna P. Sleep duration in Italian children: Parental control on bedtime as explaining factor. Sleep and Hypnosis 2014;16, 1–9.
21.4667	6.63333	22.05	7.25	9	USA	2	Crowley et al	2014	Crowley SJ, Van Reen E, LeBourgeois MK, Acebo C, Tarokh L, Seifer R, Barker DH, Carskadon MA. A longitudinal assessment of sleep timing, circadian phase, and phase angle of entrainment across human adolescence. PLoS One. 2014 Nov 7;9(11):e112199.
22.35	7.51667	22.9167	8.98333	9.2	Hong Kong	0	Zhang et al	2010	Zhang J, Li AM, Fok TF, Wing YK. Roles of parental sleep/wake patterns, socioeconomic status, and daytime activities in the sleep/wake patterns of children. J Pediatr. 2010;156(4):606-12
20.475	6.98333	21.425	7.84167	10	Canada	0	Laberge et al	2001	Laberge L, Petit D, Simard C, Vitaro F, Tremblay RE, Montplaisir J. Development of sleep patterns in early adolescence. J Sleep Res 2001;10:59–67.	3	Averaged over genders
22.15	7.3	23.25	10.1	10	Italy	0	Russo et al	2007	Russo PM, Bruni O, Lucidi F, Ferri R, Violani C. Sleep habits and circadian preference in Italian children and adolescents. J Sleep Res 2007;16:163–9.
20.7893	7.07117	22.0407	8.892	10	Belgium	0	Spruyt et al	2005	Spruyt K, O’Brien LM, Cluydts R, Verleye GB, Ferri R. Odds, prevalence and predictors of sleep problems in school-age normal children. J Sleep Res 2005;14:163–76.
21.7333	6.76667	22.4333	7.36667	10	USA	2	Crowley et al	2014	Crowley SJ, Van Reen E, LeBourgeois MK, Acebo C, Tarokh L, Seifer R, Barker DH, Carskadon MA. A longitudinal assessment of sleep timing, circadian phase, and phase angle of entrainment across human adolescence. PLoS One. 2014 Nov 7;9(11):e112199.
22.6	7.75	23.45	9.4	10.5	Iceland	0	Thorleifsdottir et al	2002	Thorleifsdottir B, Bjornsson JK, Benediktsdottir B, Gislason T, Kristbjarnarson H. Sleep and sleep habits from childhood to young adulthood over a 10-year period. J Psychosom Res 2002;53:529–37.	5	Taken from a graph
21.525	6.55833	22.6167	7.75833	10.5	Canada	2	Gruber et al	2018	Gruber R, Somerville G, Wells S, Keskinel D, Santisteban JA. An actigraphic study of the sleep patterns of younger and older school-age children. Sleep Med. 2018;47:117-125.	3	Averaged over genders
21.5	7.08333	22.3667	8.41667	11	USA	0	Carskadon	1990	Carskadon MA. Patterns of sleep and sleepiness in adolescents. Pediatrician 1990;17(1):5–12.
21.4	6.7	22.5167	8.88333	11	USA	0	Carskadon	2011	Carskadon MA. Sleep in Adolescents:The Perfect Storm.Pediatr Clin N Am 58 (2011) 637–647.	1	Sleep in America Poll (2006)
20.775	6.98333	21.7583	8.125	11	Canada	0	Laberge et al	2001	Laberge L, Petit D, Simard C, Vitaro F, Tremblay RE, Montplaisir J. Development of sleep patterns in early adolescence. J Sleep Res 2001;10:59–67.	3	Averaged over genders
22.3667	7.08333	23.4833	9.98333	11	Italy	0	Russo et al	2007	Russo PM, Bruni O, Lucidi F, Ferri R, Violani C. Sleep habits and circadian preference in Italian children and adolescents. J Sleep Res 2007;16:163–9.
20.956	7.03733	22.1907	8.95817	11	Belgium	0	Spruyt et al	2005	Spruyt K, O’Brien LM, Cluydts R, Verleye GB, Ferri R. Odds, prevalence and predictors of sleep problems in school-age normal children. J Sleep Res 2005;14:163–76.
22.35	6.53333	22.3667	8.41667	16	Australia	0	Warner et al	2008	Warner S, Murray G, Meyer D. Holiday and school-term sleep patterns of Australian adolescents. J Adolesc 2008;31:595–608.	6	Free days are holidays/vacations
21.9833	6.65	22.6333	7.51667	11	USA	2	Crowley et al	2014	Crowley SJ, Van Reen E, LeBourgeois MK, Acebo C, Tarokh L, Seifer R, Barker DH, Carskadon MA. A longitudinal assessment of sleep timing, circadian phase, and phase angle of entrainment across human adolescence. PLoS One. 2014 Nov 7;9(11):e112199.
21.2833	6.76667	22.7833	9.81667	11	France	0	Kubiszewski et al	2014	Kubiszewski V, Fontaine R, Potard C, Gimenes G. Bullying, sleep/wake patterns and subjective sleep disorders: findings from a cross-sectional survey. Chronobiol Int. 2014;31(4):542-53.
22.7	7.3	23	8.1	11.2	Korea	0	Yang et al	2005	Yang C, Kim JK, Patel SR, Lee J. Age related changes in sleep/wake patterns among Korean teenagers. Pediatrics 2005;115:250–6.
22.1	6.18333	22.5833	7.38333	11.3	Japan	0	Komada et al	2016	Komada Y, Breugelmans R, Drake CL, Nakajima S, Tamura N, Tanaka H, Inoue S, Inoue Y. Social jetlag affects subjective daytime sleepiness in school-aged children and adolescents: A study using the Japanese version of the Pediatric Daytime Sleepiness Scale (PDSS-J). Chronobiol Int. 2016;33(10):1311-1319.
21.5	7.08333	22.3667	8.41667	12	USA	0	Carskadon	1990	Carskadon MA. Patterns of sleep and sleepiness in adolescents. Pediatrician 1990;17(1):5–12.
21.8667	6.58333	23.0833	9.2	12	USA	0	Carskadon	2011	Carskadon MA. Sleep in Adolescents:The Perfect Storm.Pediatr Clin N Am 58 (2011) 637–647.	1	Sleep in America Poll (2006)
21.6167	6.16667	23.1833	8.78333	12	USA	0	Manber et al	1995	Manber R, Pardee RE, Bootzin RR, Kuo T, Rider AM, Rider SP, et al. Changing sleep patterns in adolescents. Sleep Res 1995;24:106.
21.0167	6.96667	22.1083	8.31667	12	Canada	0	Laberge et al	2001	Laberge L, Petit D, Simard C, Vitaro F, Tremblay RE, Montplaisir J. Development of sleep patterns in early adolescence. J Sleep Res 2001;10:59–67.	3	Averaged over genders
22.5167	7.05	23.6667	9.91667	12	Italy	0	Russo et al	2007	Russo PM, Bruni O, Lucidi F, Ferri R, Violani C. Sleep habits and circadian preference in Italian children and adolescents. J Sleep Res 2007;16:163–9.
21.1223	6.97067	22.3403	9.07517	12	Belgium	0	Spruyt et al	2005	Spruyt K, O’Brien LM, Cluydts R, Verleye GB, Ferri R. Odds, prevalence and predictors of sleep problems in school-age normal children. J Sleep Res 2005;14:163–76.
22.5333	6.56667	23.7333	9.16667	12	Taiwan	0	Gau & Merikangas	2004	Gau SS, Merikangas KR. Similarities and differences in sleep-wake patterns among adults and their children. Sleep 2004;27(2):299-304.
22.1167	6.33333	22.8167	7.46667	12	USA	2	Crowley et al	2014	Crowley SJ, Van Reen E, LeBourgeois MK, Acebo C, Tarokh L, Seifer R, Barker DH, Carskadon MA. A longitudinal assessment of sleep timing, circadian phase, and phase angle of entrainment across human adolescence. PLoS One. 2014 Nov 7;9(11):e112199.
21.355	6.805	22.89	9.1	12	UK	0	Arora & Taheri	2015	Arora T, Taheri S. Associations among late chronotype, body mass index and dietary behaviors in young adolescents. Int J Obes (Lond) 2015;39(1):39-44.	4	Averaged over chronotypes
23.2167	7.53333	23.8667	8.68333	12.3	USA	2	Hasler et al	2012	Hasler BP, Dahl RE, Holm SM, Jakubcak JL, Ryan ND, Silk JS, Phillips ML, Forbes EE. Weekend-weekday advances in sleep timing are associated with altered reward-related brain function in healthy adolescents. Biol Psychol. 2012;91(3):334-41.
23.15	7.95	24.5	10.3	12.5	Iceland	0	Thorleifsdottir et al	2002	Thorleifsdottir B, Bjornsson JK, Benediktsdottir B, Gislason T, Kristbjarnarson H. Sleep and sleep habits from childhood to young adulthood over a 10-year period. J Psychosom Res 2002;53:529–37.	5	Taken from a graph
23	6.95	24.05	9.83333	12.5	Hong Kong	0	Chung et al	2008	Chung K, Cheung M. Sleep–wake patterns and sleep disturbance among Hong Kong Chinese adolescents. Sleep 2008;31:185–94.
22.1	6.83333	23.3333	8.75	13	USA	0	Carskadon	1990	Carskadon MA. Patterns of sleep and sleepiness in adolescents. Pediatrician 1990;17(1):5–12.
21.8833	6.6	23.4333	9.35	13	USA	0	Carskadon	2011	Carskadon MA. Sleep in Adolescents:The Perfect Storm.Pediatr Clin N Am 58 (2011) 637–647.	1	Sleep in America Poll (2006)
21.4917	6.93333	22.5667	8.75833	13	Canada	0	Laberge et al	2001	Laberge L, Petit D, Simard C, Vitaro F, Tremblay RE, Montplaisir J. Development of sleep patterns in early adolescence. J Sleep Res 2001;10:59–67.	3	Averaged over genders
22.55	7.13333	23.7	10.1333	13	Italy	0	Russo et al	2007	Russo PM, Bruni O, Lucidi F, Ferri R, Violani C. Sleep habits and circadian preference in Italian children and adolescents. J Sleep Res 2007;16:163–9.
21.1227	7.08717	22.3075	8.976	13	Belgium	0	Spruyt et al	2005	Spruyt K, O’Brien LM, Cluydts R, Verleye GB, Ferri R. Odds, prevalence and predictors of sleep problems in school-age normal children. J Sleep Res 2005;14:163–76.
21.5583	6.91667	22.9583	9.65	13	Belgium	0	Van den Bulck	2004	Van den Bulck J. Television viewing, computer game playing, and internet use and self-reported time to bed and time out of bed in secondary-school children. Sleep 2004;27:101–4.	3	Averaged over genders
22.1	6.8	21.9	8.7	13	India	0	Mishra et al	2017	Mishra A, Pandey RK, Minz A, Arora V. Sleeping habits among school children and their effects on sleep pattern. J Caring Sci. 2017;6(4):315-323.
22.5	6.33333	23.3333	7.91667	13	USA	2	Crowley et al	2014	Crowley SJ, Van Reen E, LeBourgeois MK, Acebo C, Tarokh L, Seifer R, Barker DH, Carskadon MA. A longitudinal assessment of sleep timing, circadian phase, and phase angle of entrainment across human adolescence. PLoS One. 2014 Nov 7;9(11):e112199.
21.85	6.6	22.0667	6.88333	13.1	Brazil	2	Peixoto et al	2009	Peixoto CA, da Silva AG, Carskadon MA, Louzada FM. Adolescents living in homes without electric lighting have earlier sleep times. Behav Sleep Med. 2009;7(2):73-80.	10	Living with/high using electricity
23.2	7	23.5	8.9	13.3	Korea	0	Yang et al	2005	Yang C, Kim JK, Patel SR, Lee J. Age related changes in sleep/wake patterns among Korean teenagers. Pediatrics 2005;115:250–6.
21.7667	6.2	23.8	9.71667	13.4	Germany	0	Randler et al	2016	Randler C, Wolfgang L, Matt K, Demirhan E, Horzum MB, Beşoluk Ş. Smartphone addiction proneness in relation to sleep and morningness-eveningness in German adolescents. J Behav Addict. 2016;5(3):465-73.
22.4333	6.5	23.5833	10	13.4	Brazil	0	Brandalize et al	2011	Brandalize M, Pereira RF, Leite N, Filho GL, Louzada FM. Effect of morning school schedule on sleep and anthropometric variables in adolescents: a follow-up study. Chronobiol Int. 2011 Nov;28(9):779-85.	11	Early school start time
22.0833	5.98333	23.9	9.36667	13.5	USA	0	Wolfson & Carskadon	1998	Wolfson AR, Carskadon MA. Sleep schedules and daytime functioning in adolescents. Child Dev 1998;69:875–87.
22.2167	6.25	22.4667	8.3	13.5	China	0	Liu et al	2008	Liu X, Zhao Z, Jia C, Buysse DJ. Sleep patterns and problems among Chinese adolescents. Pediatrics 2008;121:1165–73.
22.775	7.005	24.455	10.02	13.8	Italy	0	Russo et al	2007	Russo PM, Bruni O, Lucidi F, Ferri R, Violani C. Sleep habits and circadian preference in Italian children and adolescents. J Sleep Res 2007;16:163–9.	4	Averaged over chronotypes
22.6833	6.21667	23.0833	7.56667	13.9	Japan	0	Komada et al	2016	Komada Y, Breugelmans R, Drake CL, Nakajima S, Tamura N, Tanaka H, Inoue S, Inoue Y. Social jetlag affects subjective daytime sleepiness in school-aged children and adolescents: A study using the Japanese version of the Pediatric Daytime Sleepiness Scale (PDSS-J). Chronobiol Int. 2016;33(10):1311-1319.
22.25	6.46667	23.8833	9.9	14	USA	0	Carskadon	2011	Carskadon MA. Sleep in Adolescents:The Perfect Storm.Pediatr Clin N Am 58 (2011) 637–647.	1	Sleep in America Poll (2006)
22.1667	5.93333	23.95	9.23333	14	USA	0	Carskadon	1990	Carskadon MA. Patterns of sleep and sleepiness in adolescents. Pediatrician 1990;17(1):5–12.
22.7167	7.03333	23.95	10.3333	14	Italy	0	Russo et al	2007	Russo PM, Bruni O, Lucidi F, Ferri R, Violani C. Sleep habits and circadian preference in Italian children and adolescents. J Sleep Res 2007;16:163–9.
23.3833	6.98333	24.4833	10.25	14	Hong Kong	0	Chung et al	2008	Chung K, Cheung M. Sleep–wake patterns and sleep disturbance among Hong Kong Chinese adolescents. Sleep 2008;31:185–94.
22.1667	7.06667	23.45	8.35	14	Australia	1	Short et al	2013	Short MA, Gradisar M, Lack LC, Wright HR, Dohnt H. The sleep patterns and well-being of Australian adolescents. J Adolesc. 2013 Feb;36(1):103-10.
22	6.75	23.7667	10.3167	14	France	0	Kubiszewski et al	2014	Kubiszewski V, Fontaine R, Potard C, Gimenes G. Bullying, sleep/wake patterns and subjective sleep disorders: findings from a cross-sectional survey. Chronobiol Int. 2014;31(4):542-53.
23.3667	6.88333	24.5333	9.63333	14	USA	0	Boergers et al	2014	Boergers J, Gable CJ, Owens JA. Later school start time is associated with improved sleep and daytime functioning in adolescents. J Dev Behav Pediatr. 2014;35(1):11-7.	11	Early school start time
20.3333	6.93333	23.7833	9.51667	14.1	Canada	0	Gariépy et al	2017	Gariépy G, Janssen I, Sentenac M, Elgar FJ. School start time and sleep in Canadian adolescents. J Sleep Res. 2017;26(2):195-201.
23.125	7.34	24.655	10.63	14.1	Spain	0	Collado et al	2012	Collado Mateo MJ, Díaz-Morales JF, Escribano Barreno C, Delgado Prieto P, Randler C. Morningness-eveningness and sleep habits among adolescents: age and gender differences. Psicothema. 2012;24(3):410-5.	4	Averaged over chronotypes
23.45	7.8	24.42	10.325	14.1	Mexico	2	Arrona-Palacios	2015	Arrona-Palacios A, García A, Valdez P. Sleep-wake habits and circadian preference in Mexican secondary school. Sleep Med. 2015;16(10):1259-64.	4	Averaged over chronotypes
23.23	7.3	25.06	10.71	14.3	Spain	0	Diaz-Morales et	2007	Díaz-Morales JF, de León MC, Sorroche MG. Validity of the Morningness-Eveningness Scale for Children among Spanish adolescents. Chronobiol Int. 2007;24(3):435-47.	4	Averaged over chronotypes
23.8	7.95	25.55	10.5	14.5	Iceland	0	Thorleifsdottir et al	2002	Thorleifsdottir B, Bjornsson JK, Benediktsdottir B, Gislason T, Kristbjarnarson H. Sleep and sleep habits from childhood to young adulthood over a 10-year period. J Psychosom Res 2002;53:529–37.	5	Taken from a graph
23.3167	6.725	24.2667	10.2	14.5	Hong Kong	0	Li et al	2018	Li SX, Chan NY, Man Yu MW, Lam SP, Zhang J, Yan Chan JW, Li AM, Wing YK. Eveningness chronotype, insomnia symptoms, and emotional and behavioural problems in adolescents. Sleep Med. 2018;47:93-99.	4	Averaged over chronotypes
22.4	6.08333	24.1833	9.4	15	USA	0	Carskadon	2011	Carskadon MA. Sleep in Adolescents:The Perfect Storm.Pediatr Clin N Am 58 (2011) 637–647.	1	Sleep in America Poll (2006)
22.3333	6	24.1	9.66667	15	USA	0	Wolfson & Carskadon	1998	Wolfson AR, Carskadon MA. Sleep schedules and daytime functioning in adolescents. Child Dev 1998;69:875–87.
22.5333	6.38333	24.05	9.85	15	USA	0	Carskadon	2011	Carskadon MA. Sleep in Adolescents:The Perfect Storm.Pediatr Clin N Am 58 (2011) 637–647.	1	Sleep in America Poll (2006)
22.79	6.92	24.46	9.92	15	Italy	0	Giannotti et al	2002	Giannotti F, Cortesi F, Sebastiani T, Ottaviano S. Circadian preference, sleep and daytime behaviour in adolescence. J Sleep Res. 2002 Sep;11(3):191-9.	4	Averaged over chronotypes
23.4333	7.01667	24.5167	10.3833	15	Hong Kong	0	Chung et al	2008	Chung K, Cheung M. Sleep–wake patterns and sleep disturbance among Hong Kong Chinese adolescents. Sleep 2008;31:185–94.
24	6.8	23.6	9.5	15	Korea	0	Yang et al	2005	Yang C, Kim JK, Patel SR, Lee J. Age related changes in sleep/wake patterns among Korean teenagers. Pediatrics 2005;115:250–6.
22.5	7.2	23.62	8.63333	15	Australia	1	Short et al	2013	Short MA, Gradisar M, Lack LC, Wright HR, Dohnt H. The sleep patterns and well-being of Australian adolescents. J Adolesc. 2013 Feb;36(1):103-10.
22.5667	6.36667	23.3167	7.85	15	USA	2	Crowley et al	2014	Crowley SJ, Van Reen E, LeBourgeois MK, Acebo C, Tarokh L, Seifer R, Barker DH, Carskadon MA. A longitudinal assessment of sleep timing, circadian phase, and phase angle of entrainment across human adolescence. PLoS One. 2014 Nov 7;9(11):e112199.
23.5	6.96667	24.9	9.9	15	USA	0	Boergers et al	2014	Boergers J, Gable CJ, Owens JA. Later school start time is associated with improved sleep and daytime functioning in adolescents. J Dev Behav Pediatr. 2014;35(1):11-7.	11	Early school start time
23.85	6.45	24.2333	9.38333	15.3	Korea	0	Seo et al	2017	Seo JH, Kim JH, Yang KI, Hong SB. Late use of electronic media and its association with sleep, depression, and suicidality among Korean adolescents. Sleep Med. 2017 Jan;29:76-80.
23.73	7.13	24.94	10.24	15.4	Russia	0	Borisenkov et al	2016	Borisenkov MF, Tserne TA, Panev AS, Petrova N.B., Timonin V.D., Kolomeichuk S.N., Vinogradova I.A., Kovyazina M.S., Khokhlov N.A., Kosova A.L., Kasyanova O.N. Seven-year survey of sleep timing in Russian children and adolescents: chronic 1-h forward transition of social clock is associated with increased social jetlag and winter pattern of mood seasonality. Biol Rhythm Res 2016;48:3-12
22.5667	6.61667	24.9833	10.75	15.4	Switzerland	0	Perkinson-Gloor et al	2013	Perkinson-Gloor N, Lemola S, Grob A. Sleep duration, positive attitude toward life, and academic achievement: the role of daytime tiredness, behavioral persistence, and school start times. J Adolesc. 2013;36(2):311-8.	11	Early school start time
24.1	7.09	25.47	11.11	15.6	Russia	0	Borisenkov et al	2016	Borisenkov MF, Tserne TA, Panev AS, Petrova N.B., Timonin V.D., Kolomeichuk S.N., Vinogradova I.A., Kovyazina M.S., Khokhlov N.A., Kosova A.L., Kasyanova O.N. Seven-year survey of sleep timing in Russian children and adolescents: chronic 1-h forward transition of social clock is associated with increased social jetlag and winter pattern of mood seasonality. Biol Rhythm Res 2016;48:3-12
22.5167	6.63333	25.1	10.3167	15.6	Germany	0	Preckel et al	2013	Preckel F, Lipnevich AA, Boehme K, Brandner L, Georgi K, Könen T, Mursin K, Roberts RD. Morningness-eveningness and educational outcomes: the lark has an advantage over the owl at high school. Br J Educ Psychol. 2013;83(Pt 1):114-34.
22.65	6.13333	23.9333	9.25	16	USA	0	Manber et al	1995	Manber R, Pardee RE, Bootzin RR, Kuo T, Rider AM, Rider SP, et al. Changing sleep patterns in adolescents. Sleep Res 1995;24:106.
22.8667	6.21667	24.4667	9.35	16	USA	0	Carskadon	1990	Carskadon MA. Patterns of sleep and sleepiness in adolescents. Pediatrician 1990;17(1):5–12.
22.6167	6.08333	24.5	9.76667	16	USA	0	Wolfson & Carskadon	1998	Wolfson AR, Carskadon MA. Sleep schedules and daytime functioning in adolescents. Child Dev 1998;69:875–87.
22.85	6.38333	24.4167	10.1	16	USA	0	Carskadon	2011	Carskadon MA. Sleep in Adolescents:The Perfect Storm.Pediatr Clin N Am 58 (2011) 637–647.	1	Sleep in America Poll (2006)
22.3567	6.45667	22.8033	9.44333	16	USA	0	Knutson & Lauderdale	2009	Knutson KL, Lauderdale DS. Sociodemographic and behavioral predictors of bed time and wake time among US adolescents aged 15 to 19 years. J Pediatr2009;154:426–30.	2	Averaged over years of assessments
22.5	6.90833	25.9417	10.2167	16	Belgium	0	Van den Bulck	2004	Van den Bulck J. Television viewing, computer game playing, and internet use and self-reported time to bed and time out of bed in secondary-school children. Sleep 2004;27:101–4.	3	Averaged over genders
23.5833	6.96667	24.6667	10.3167	16	Hong Kong	0	Chung et al	2008	Chung K, Cheung M. Sleep–wake patterns and sleep disturbance among Hong Kong Chinese adolescents. Sleep 2008;31:185–94.
22.7	7.3	23.93	8.53333	16	Australia	1	Short et al	2013	Short MA, Gradisar M, Lack LC, Wright HR, Dohnt H. The sleep patterns and well-being of Australian adolescents. J Adolesc. 2013 Feb;36(1):103-10.
22.7667	6.33333	24.2833	9.66667	16	USA	0	Wolfson et al	2003	Wolfson AR, Carskadon MA, Acebo C, Seifer R, Fallone G, Labyak SE, Martin JL. Evidence for the validity of a sleep habits survey for adolescents.Sleep. 2003;26(2):213-6.	8	Data of Survey, Diary, Actigraphy
22.9	6.38333	24.1333	8.76667	16	USA	1	Wolfson et al	2003	Wolfson AR, Carskadon MA, Acebo C, Seifer R, Fallone G, Labyak SE, Martin JL. Evidence for the validity of a sleep habits survey for adolescents.Sleep. 2003;26(2):213-6.	8	Data of Survey, Diary, Actigraphy
22.9833	6.3	24.1833	8.71667	16	USA	2	Wolfson et al	2003	Wolfson AR, Carskadon MA, Acebo C, Seifer R, Fallone G, Labyak SE, Martin JL. Evidence for the validity of a sleep habits survey for adolescents.Sleep. 2003;26(2):213-6.	8	Data of Survey, Diary, Actigraphy
22.8833	6.46667	23.7833	8.13333	16	USA	2	Crowley et al	2014	Crowley SJ, Van Reen E, LeBourgeois MK, Acebo C, Tarokh L, Seifer R, Barker DH, Carskadon MA. A longitudinal assessment of sleep timing, circadian phase, and phase angle of entrainment across human adolescence. PLoS One. 2014 Nov 7;9(11):e112199.
24.6	6.65	25.25	9.73333	16	Korea	0	Kim et al	2011	Kim SJ, Lee YJ, Cho SJ, Cho IH, Lim W, Lim W. Relationship between weekend catch-up sleep and poor performance on attention tasks in Korean adolescents. Arch Pediatr Adolesc Med. 2011 Sep;165(9):806-12.
23.9	6.41667	23.95	7.9	16	Japan	0	Komada et al	2016	Komada Y, Breugelmans R, Drake CL, Nakajima S, Tamura N, Tanaka H, Inoue S, Inoue Y. Social jetlag affects subjective daytime sleepiness in school-aged children and adolescents: A study using the Japanese version of the Pediatric Daytime Sleepiness Scale (PDSS-J). Chronobiol Int. 2016;33(10):1311-1319.
24.0167	7.08333	24.5833	9.95	16	USA	0	Boergers et al	2014	Boergers J, Gable CJ, Owens JA. Later school start time is associated with improved sleep and daytime functioning in adolescents. J Dev Behav Pediatr. 2014;35(1):11-7.	11	Early school start time
23.2833	7.33333	24.6333	9.61667	16.2	Australia	2	Bei et al	2014	Bei B, Allen NB, Nicholas CL, Dudgeon P, Murray G, Trinder J. Actigraphy-assessed sleep during school and vacation periods: a naturalistic study of restricted and extended sleep opportunitiesin adolescents. J Sleep Res. 2014;23(1):107-17.	6	Free days are holidays/vacations
22.2361	6.89583	23.0972	9.04167	16.2	USA	2	Agostini et al	2017	Agostini A, Carskadon MA, Dorrian J, Coussens S, Short MA. An experimental study of adolescent sleep restriction during a simulated school week: changes in phase, sleep staging, performance and sleepiness. J Sleep Res. 2017 Apr;26(2):227-235.	9	Averaged over participants
22.6333	6	22.8	8.76667	16.4	China	0	Liu et al	2008	Liu X, Zhao Z, Jia C, Buysse DJ. Sleep patterns and problems among Chinese adolescents. Pediatrics 2008;121:1165–73.
22.7333	5.91667	24.6833	9.85	16.5	USA	0	Link & Ancoli-Israel	1995	Link SC, Ancoli-Israel S. Sleep and the teenager. Sleep Res 1995;24a:184.
24.01	8.08	26.2	10.8	16.5	Iceland	0	Thorleifsdottir et al	2002	Thorleifsdottir B, Bjornsson JK, Benediktsdottir B, Gislason T, Kristbjarnarson H. Sleep and sleep habits from childhood to young adulthood over a 10-year period. J Psychosom Res 2002;53:529–37.	5	Taken from a graph
23.89	7.05	24.85	10.27	16.6	Russia	0	Borisenkov et al	2016	Borisenkov MF, Tserne TA, Panev AS, Petrova N.B., Timonin V.D., Kolomeichuk S.N., Vinogradova I.A., Kovyazina M.S., Khokhlov N.A., Kosova A.L., Kasyanova O.N. Seven-year survey of sleep timing in Russian children and adolescents: chronic 1-h forward transition of social clock is associated with increased social jetlag and winter pattern of mood seasonality. Biol Rhythm Res 2016;48:3-12
23.0833	6.2	24.35	9.33333	16.8	Brazil	1	Sousa et al	2013	Sousa, I.C., Souza, J.C., Louzada, F.M. et al. Changes in sleep habits and knowledge after an educational sleep program in 12th grade students. Sleep Biol. Rhythms 2013;11: 144.	7	Data of control groups/conditions
22.9667	6.43333	24.65	9.35	17	USA	0	Carskadon	1990	Carskadon MA. Patterns of sleep and sleepiness in adolescents. Pediatrician 1990;17(1):5–12.
23.0333	6.51667	24.75	9.85	17	USA	0	Carskadon	2011	Carskadon MA. Sleep in Adolescents:The Perfect Storm.Pediatr Clin N Am 58 (2011) 637–647.	1	Sleep in America Poll (2006)
23.0667	6.56667	24.0167	8.13333	17	USA	2	Crowley et al	2014	Crowley SJ, Van Reen E, LeBourgeois MK, Acebo C, Tarokh L, Seifer R, Barker DH, Carskadon MA. A longitudinal assessment of sleep timing, circadian phase, and phase angle of entrainment across human adolescence. PLoS One. 2014 Nov 7;9(11):e112199.
24.5833	6.63333	25.2333	9.63333	17	Korea	0	Kim et al	2011	Kim SJ, Lee YJ, Cho SJ, Cho IH, Lim W, Lim W. Relationship between weekend catch-up sleep and poor performance on attention tasks in Korean adolescents. Arch Pediatr Adolesc Med. 2011 Sep;165(9):806-12.
23.0333	6.48333	25.3833	10.8167	17	France	0	Kubiszewski et al	2014	Kubiszewski V, Fontaine R, Potard C, Gimenes G. Bullying, sleep/wake patterns and subjective sleep disorders: findings from a cross-sectional survey. Chronobiol Int. 2014;31(4):542-53.
24.5833	7.21667	25.1333	9.91667	17	USA	0	Boergers et al	2014	Boergers J, Gable CJ, Owens JA. Later school start time is associated with improved sleep and daytime functioning in adolescents. J Dev Behav Pediatr. 2014;35(1):11-7.	11	Early school start time
24.9	6.3	23.9	9.3	17.1	Korea	0	Yang et al	2005	Yang C, Kim JK, Patel SR, Lee J. Age related changes in sleep/wake patterns among Korean teenagers. Pediatrics 2005;115:250–6.
22.5167	6.25	24.5333	10.1167	17.1	Germany	0	Randler et al	2016	Randler C, Wolfgang L, Matt K, Demirhan E, Horzum MB, Beşoluk Ş. Smartphone addiction proneness in relation to sleep and morningness-eveningness in German adolescents. J Behav Addict. 2016;5(3):465-73.
22.7667	6.33333	24.2833	9.66667	17.5	USA	0	Wolfson & Carskadon	1998	Wolfson AR, Carskadon MA. Sleep schedules and daytime functioning in adolescents. Child Dev 1998;69:875–87.
23	6.795	25.42	10.295	17.5	Italy	0	Giannotti et al	2002	Giannotti F, Cortesi F, Sebastiani T, Ottaviano S. Circadian preference, sleep and daytime behaviour in adolescence. J Sleep Res. 2002 Sep;11(3):191-9.	4	Averaged over chronotypes
23.59	7.025	24.835	10.5	17.5	Finland	0	Lehto et al	2016	Lehto JE, Aho O, Eklund M, Heinaro M, Kettunen S, Peltomäki A, Ylä-Kotola K, Öst K, Partonen T. Circadian preferences and sleep in 15- to 20-year old Finnish students. Sleep Sci. 2016;9(2):78-83.	4	Averaged over chronotypes
23.2833	6.78333	25.5167	11.2167	17.8	Norway	0	Sivertsen et al	2013	Sivertsen B, Pallesen S, Stormark KM, Bøe T, Lundervold AJ, Hysing M. Delayed sleep phase syndrome in adolescents: prevalence and correlates in a large population based study. BMC Public Health. 2013;13:1163.	7	Data of control groups/conditions
21.85	6.16667	24.8167	9.53333	18	USA	0	Wolfson & Carskadon	1998	Wolfson AR, Carskadon MA. Sleep schedules and daytime functioning in adolescents. Child Dev 1998;69:875–87.
23.7833	6.86667	24.7667	10.4333	18	Hong Kong	0	Chung et al	2008	Chung K, Cheung M. Sleep–wake patterns and sleep disturbance among Hong Kong Chinese adolescents. Sleep 2008;31:185–94.
24.2333	8.06667	24.75	8.6	18	USA	2	Crowley et al	2014	Crowley SJ, Van Reen E, LeBourgeois MK, Acebo C, Tarokh L, Seifer R, Barker DH, Carskadon MA. A longitudinal assessment of sleep timing, circadian phase, and phase angle of entrainment across human adolescence. PLoS One. 2014 Nov 7;9(11):e112199.
24.8	6.51667	25.3833	9.55	18	Korea	0	Kim et al	2011	Kim SJ, Lee YJ, Cho SJ, Cho IH, Lim W, Lim W. Relationship between weekend catch-up sleep and poor performance on attention tasks in Korean adolescents. Arch Pediatr Adolesc Med. 2011 Sep;165(9):806-12.
24.3	8.08	26.2	10.6	18.5	Iceland	0	Thorleifsdottir et al	2002	Thorleifsdottir B, Bjornsson JK, Benediktsdottir B, Gislason T, Kristbjarnarson H. Sleep and sleep habits from childhood to young adulthood over a 10-year period. J Psychosom Res 2002;53:529–37.	5	Taken from a graph
24.4167	6.3	25.1833	8.58333	18.8	USA	2	Miller et al	2010	Miller NL, Shattuck LG, Matsangas P. Longitudinal study of sleep patterns of United States Military Academy cadets. Sleep 2010;33(12):1623-1631.
23.725	7.11	25.3	9.59	19.6	Brazil	2	Korczak et al	2008	Korczak AL, Martynhak BJ, Pedrazzoli M, Brito AF, Louzada FM. Influence of chronotype and social zeitgebers on sleep/wake patterns. Braz J Med Biol Res. 2008;41(10):914-9.	4	Averaged over chronotypes
23.99	7.81	25.495	9.95	19.6	Lebanon	0	Kabrita et al	2014	Kabrita CS, Hajjar-Muça TA, Duffy JF. Predictors of poor sleep quality among Lebanese university students: association between evening typology, lifestyle behaviors, and sleep habits. Nat Sci Sleep. 2014;6:11-8.	4	Averaged over chronotypes
24.2833	8.03333	25.7333	10.1333	20	USA	0	Lund et al	2010	Lund HG, Reider BD, Whiting AB, Prichard JR. Sleep patterns and predictors of disturbed sleep in a large population of college students. J Adolesc Health. 2010;46(2):124-32.
24	8.06667	25.0167	9.75	20	Netherlands	0	Zavada et al	2005	Zavada A, Gordijn MC, Beersma DG, Daan S, Roenneberg T. Comparison of the Munich Chronotype Questionnaire with the Horne-Ostberg's Morningness-Eveningness Score. Chronobiol Int. 2005;22(2):267-78.
24.25	8.25	25.7	9.98	20.5	Iceland	0	Thorleifsdottir et al	2002	Thorleifsdottir B, Bjornsson JK, Benediktsdottir B, Gislason T, Kristbjarnarson H. Sleep and sleep habits from childhood to young adulthood over a 10-year period. J Psychosom Res 2002;53:529–37.	5	Taken from a graph
24.1833	7.51667	24.7167	9.81667	20.8	Poland	0	Jankowski et al	2014	Jankowski KS, Vollmer C, Linke M, Randler C. Differences in sun time within the same time zone affect sleep–wake and social rhythms, but not morningness preference: Findings from a Polish–German comparison study. Time & Society 2014;23(2):258-76.
25.5583	8.55	25.55	9.425	21	Taiwan	1	Tsai & Li	2004	Tsai LL, Li SP. Sleep patterns in college students: gender and grade differences. J Psychosom Res. 2004;56(2):231-7.	3	Averaged over genders
23.84	7.575	25.735	9.625	21.3	Italy	2	Vitale et al	2015	Vitale JA, Roveda E, Montaruli A, Galasso L, Weydahl A, Caumo A, Carandente F. Chronotype influences activity circadian rhythm and sleep: differences in sleep quality between weekdays and weekend. Chronobiol Int. 2015;32(3):405-15.	4	Averaged over chronotypes
23.9	7.86667	24.9	9.88333	21.7	Germany	0	Jankowski et al	2014	Jankowski KS, Vollmer C, Linke M, Randler C. Differences in sun time within the same time zone affect sleep–wake and social rhythms, but not morningness preference: Findings from a Polish–German comparison study. Time & Society 2014;23(2):258-76.
24.3833	7.78333	24.9167	9.6	21.8	Singapore	0	Lo et al	2014	Lo JC, Leong RL, Loh KK, Dijk DJ, Chee MW. Young Adults' Sleep Duration on Work Days: Differences between East and West. Front Neurol. 2014;5:81.
24.3167	7.11667	25.3667	9.68333	22	Korea	0	Kim et al	2010	Kim HS, Eom MR, Kim EK. [Sleep patterns and circadian types of nursing students during shift schedules]. J Korean Acad Nurs. 2010;40(1):43-51. [Article in Korean]
24.6167	6.9	25.8667	10.2	22	Brazil	0	Teixeira et al	2012	Teixeira LR, Pedrazzoli M, Luz AA, Turte SL Paula LP, Valente D, Tufik S, Fisher FM. Assessment of biological components associated with sleepiness in young working college students. Sleep Sci. 2012;5(4):103-106.
24.2	8.02	25.8	9.98	22.5	Iceland	0	Thorleifsdottir et al	2002	Thorleifsdottir B, Bjornsson JK, Benediktsdottir B, Gislason T, Kristbjarnarson H. Sleep and sleep habits from childhood to young adulthood over a 10-year period. J Psychosom Res 2002;53:529–37.	5	Taken from a graph
23.8833	8.33333	25.15	10.05	22.7	Norway	1	Friborg et al	2012	Friborg O, Bjorvatn B, Amponsah B, Pallesen S. Associations between seasonal variations in day length (photoperiod), sleep timing, sleep quality and mood: a comparison between Ghana (5°) and Norway (69°). J Sleep Res. 2012;21(2):176-84.	12	Averaged over seasons
24.455	6.98	25.505	9.7	23	Sudan	0	Mirghani	2017	Mirghani HO. The effect of chronotype (morningness/eveningness) on medical students’ academic achievement in Sudan. Journal of Taibah University Medical Sciences. 2017;12(6):512-516.	3	Averaged over genders
23.75	7.75	24.1278	8.51111	23.4	Norway	1	Friborg et al	2014	Friborg O, Rosenvinge JH, Wynn R, Gradisar M. Sleep timing, chronotype, mood, and behavior at an Arctic latitude (69° N). Sleep Med. 2014;15(7):798-807.	12	Averaged over seasons
24.27	7.95	25.75	9.8	24.5	Iceland	0	Thorleifsdottir et al	2002	Thorleifsdottir B, Bjornsson JK, Benediktsdottir B, Gislason T, Kristbjarnarson H. Sleep and sleep habits from childhood to young adulthood over a 10-year period. J Psychosom Res 2002;53:529–37.	5	Taken from a graph
23.85	7.83333	24.9333	9.95	24.9	Finland	2	Björkqvist et al	2014	Björkqvist J, Paavonen J, Andersson S, Pesonen AK, Lahti J, Heinonen K, Eriksson J, Räikkönen K, Hovi P, Kajantie E, Strang-Karlsson S. Advanced sleep-wake rhythm in adults born prematurely: confirmation by actigraphy-based assessment in the Helsinki Study of Very Low Birth Weight Adults. Sleep Med. 2014;15(9):1101-6.	7	Data of control groups/conditions
23.3	7.34167	24.8667	9.51667	25	Germany	0	Randler et al	2014	Randler C, Barrenstein S, Vollmer C, Díaz-Morales JF, Jankowski KS. Women would like their partners to be more synchronized with them in their sleep-wake rhythm. Span J Psychol. 2014;17:E70.	3	Averaged over genders
23.5167	7.93333	24.4667	9.18333	25	UK	0	Lo et al	2014	Lo JC, Leong RL, Loh KK, Dijk DJ, Chee MW. Young Adults' Sleep Duration on Work Days: Differences between East and West. Front Neurol. 2014;5:81.
22.575	6.46667	22.5333	6.64167	25.4	Gana	1	Friborg et al	2012	Friborg O, Bjorvatn B, Amponsah B, Pallesen S. Associations between seasonal variations in day length (photoperiod), sleep timing, sleep quality and mood: a comparison between Ghana (5°) and Norway (69°). J Sleep Res. 2012;21(2):176-84.	12	Averaged over seasons
23.525	7.74167	24.4417	9.25833	25.6	UK	2	Santhi et al	2016	Santhi N, Lazar AS, McCabe PJ, Lo JC, Groeger JA, Dijk DJ. Sex differences in the circadian regulation of sleep and waking cognition in humans. Proc Natl Acad Sci U S A. 2016;113(19):E2730-9.	3	Averaged over genders
23.6	7.925	24.21	8.675	26	USA	0	Rosenthal et al	2001	Rosenthal L, Day R, Gerhardstein R, Meixner R, Roth T, Guido P, Fortier J. Sleepiness/alertness among healthy evening and morning type individuals. Sleep Med. 2001;2(3):243-248.	4	Averaged over chronotypes
24.35	8	25.45	9.95	26.5	Iceland	0	Thorleifsdottir et al	2002	Thorleifsdottir B, Bjornsson JK, Benediktsdottir B, Gislason T, Kristbjarnarson H. Sleep and sleep habits from childhood to young adulthood over a 10-year period. J Psychosom Res 2002;53:529–37.	5	Taken from a graph
23.8	7.63333	24.8	9.21667	27.5	Netherlands	0	Zavada et al	2005	Zavada A, Gordijn MC, Beersma DG, Daan S, Roenneberg T. Comparison of the Munich Chronotype Questionnaire with the Horne-Ostberg's Morningness-Eveningness Score. Chronobiol Int. 2005;22(2):267-78.
24.2	7.8	25.1	9.2	28.5	Iceland	0	Thorleifsdottir et al	2002	Thorleifsdottir B, Bjornsson JK, Benediktsdottir B, Gislason T, Kristbjarnarson H. Sleep and sleep habits from childhood to young adulthood over a 10-year period. J Psychosom Res 2002;53:529–37.	5	Taken from a graph
23.0667	6.38333	24.2333	8.63333	31.5	USA	0	Soehner et al	2011	Soehner AM, Kennedy KS, Monk TH. Circadian preference and sleep-wake regularity: associations with self-report sleep parameters in daytime-working adults. Chronobiol Int. 2011;28(9):802-9.
23.05	6.93333	24.0167	8.81667	32.8	Poland	0	Randler et al	2015	Randler C, Díaz-Morales JF, Jankowski KS. Synchrony in chronotype and social jetlag between dogs and humans across Europe. Time & Society 2015
23.7167	7.56667	24.4833	9.16667	34	Spain	0	Randler et al	2015	Randler C, Díaz-Morales JF, Jankowski KS. Synchrony in chronotype and social jetlag between dogs and humans across Europe. Time & Society 2015
23.5667	7.1	24.3333	8.48333	35	Netherlands	0	Zavada et al	2005	Zavada A, Gordijn MC, Beersma DG, Daan S, Roenneberg T. Comparison of the Munich Chronotype Questionnaire with the Horne-Ostberg's Morningness-Eveningness Score. Chronobiol Int. 2005;22(2):267-78.
23.815	7.475	24.34	8.91	36	USA	0	Roepke & Duffy	2010	Roepke SE, Duffy JF. Differential impact of chronotype on weekday and weekend sleep timing and duration. Nat Sci Sleep. 2010;2010(2):213-220.	4	Averaged over chronotypes
23.2	7.025	24.0333	8.99167	36.1	France	0	Taillard et al	1999	Taillard J, Philip P, Bioulac B. Morningness/eveningness and the need for sleep.J Sleep Res. 1999;8(4):291-5.	4
23.0667	6.38333	24.2333	8.63333	38.6	Côte d’Ivoire	0	Borchers et al	2015	Borchers C, Ouattara D, Vollmer C, Randler C. Sleep duration and chronotype in adults in Côte d’Ivoire: Influence of gender, religion and age. Journal of Psychology in Africa 2015;25: 350-355.
23.35	6.81667	23.85	8.45	41	Taiwan	0	Gau & Merikangas	2004	Gau SS, Merikangas KR. Similarities and differences in sleep-wake patterns among adults and their children. Sleep 2004;27(2):299-304.
23.2	6.58	23.675	8	41.1	New Zealand	2	Paine & Gander	2016	Paine SJ, Gander PH. Differences in circadian phase and weekday/weekend sleep patterns in a sample of middle-aged morning types and eveningtypes. Chronobiol Int. 2016;33(8):1009-17.	4	Averaged over chronotypes
23.4	7.19167	23.725	8.69167	41.2	Hong Kong	0	Zhang et al	2010	Zhang J, Li AM, Fok TF, Wing YK. Roles of parental sleep/wake patterns, socioeconomic status, and daytime activities in the sleep/wake patterns of children. J Pediatr. 2010;156(4):606-12	3	Averaged over genders
22.6	6.68333	23.3167	8.33333	42.6	Germany	0	Randler et al	2015	Randler C, Díaz-Morales JF, Jankowski KS. Synchrony in chronotype and social jetlag between dogs and humans across Europe. Time & Society 2015
23.15	6.5	24.025	8.50833	43	Norway	0	Ursin et al	2005	Ursin R, Bjorvatn B, Holsten F. Sleep duration, subjective sleep need, and sleep habits of 40- to 45-year-olds in the Hordaland Health Study. Sleep. 2005;28(10):1260-9.	3	Averaged over genders
24.0167	7.13333	24.1833	7.83333	45	Brazil	2	Campanini et al	2017	Campanini MZ, Lopez-Garcia E, Rodríguez-Artalejo F, González AD, Andrade SM, Mesas AE. Agreement between sleep diary and actigraphy in a highly educated Brazilian population. Sleep Med. 2017;35:27-34.	13	Data of Diary, Actigraphy
23.9667	6.6	24.35	7.96667	45	Brazil	1	Campanini et al	2017	Campanini MZ, Lopez-Garcia E, Rodríguez-Artalejo F, González AD, Andrade SM, Mesas AE. Agreement between sleep diary and actigraphy in a highly educated Brazilian population. Sleep Med. 2017;35:27-34.	13	Data of Diary, Actigraphy
23.7667	6.53333	24.2	7.43333	47.9	Japan	2	Hashizaki et al	2015	Hashizaki M, Nakajima H, Kume K. Monitoring of weekly sleep pattern variations at home with a contactless biomotion sensor. Sensors (Basel). 2015;15(8):18950-64.
23.7	7.06667	24.3167	7.8	50	Netherlands	0	Zavada et al	2005	Zavada A, Gordijn MC, Beersma DG, Daan S, Roenneberg T. Comparison of the Munich Chronotype Questionnaire with the Horne-Ostberg's Morningness-Eveningness Score. Chronobiol Int. 2005;22(2):267-78.
24.4333	6.86667	24.5333	8.59167	50.8	Hong Kong	0	Chan et al	2014	Chan JW, Lam SP, Li SX, Yu MW, Chan NY, Zhang J, Wing YK. Eveningness and insomnia: independent risk factors of nonremission in major depressive disorder. Sleep. 2014;37(5):911-7.	4	Averaged over chronotypes
23.14	6.49	23.55	7.95	51.3	France	0	Taillard et al	2004	Taillard J, Philip P, Chastang JF, Bioulac B. Validation of Horne and Ostberg morningness-eveningness questionnaire in a middle-aged population of French workers. J Biol Rhythms. 2004;19(1):76-86.	4	Averaged over chronotypes
23.7333	6.60833	24.5	8.2	54.3	Norway	0	Johnsen et al	2013	Johnsen MT, Wynn R, Allebrandt K, Bratlid T. Lack of major seasonal variations in self reported sleep-wake rhythms and chronotypes among middle aged and older people at 69 degrees North: the Tromsø Study. Sleep Med. 2013;14(2):140-8.	3	Averaged over genders
22.7	6.995	23.26	7.73	58.4	Mexico	0	Reutrakul et al	2013	Reutrakul S, Hood MM, Crowley SJ, Morgan MK, Teodori M, Knutson KL, Van Cauter E. Chronotype is independently associated with glycemic control in type 2 diabetes. Diabetes Care. 2013;36(9):2523-9.	4	Averaged over chronotypes
21.265	6.84833	21.575	7.64167	4	Japan	0	Fukuda et al	2019	Fukuda K, Hasegawa T, Kawahashi I, Imada S, Preschool children’s eating and sleeping habits: Late rising and brunch on weekends is related to several physical and mental symptoms, Sleep Med. 2019	4	Averaged over chronotypes
23.5	6.7	25.45	8.75	26.5	Singapore	0	Takahashi et al	2018	Takahashi M, Tahara Y, Tsubosaka M, Fukazawa M, Ozaki M, Iwakami T, Nakaoka T, Shibata S. Chronotype and social jetlag influence human circadian clock gene expression.Sci Rep. 2018 8(1):10152.	4	Averaged over chronotypes
23.75	6.79167	25.25	9.35833	26	USA	0	Sexton-Radex & Harris	1992	Sexton-Radex K, Harris D. Morningness versus eveningness arousal patterns in young adults. Percept Mot Skills. 1992, 74(1):115-9.	4	Averaged over chronotypes
23.8833	7.93333	25.3083	9.7	35	Portugal	0	Miller-Mendes et al	2019	Miller-Mendes M, Gomes AA, Ruivo Marques D, Clemente V, Azevedo MH.BaSIQS - basic scale on insomnia complaints and quality of sleep: reliability, norms, validity, and accuracy studies, based on clinical and community samples. Chronobiol Int. 2019 36(5):644-656.	4	Averaged over chronotypes
22.8583	6.60833	24.7917	10.225	14.5	Croatia	0	Koscec et al	2013	Koscec A, Radosevic-Vidacek B, Bakotic M. Morningness-eveningness and sleep patterns of adolescents attending school in two rotating shifts.Chronobiol Int. 2014; 31(1):52-63.	4, 11	Averaged over chronotypes, Early school start time
23.21	5.69	23.65	7.615	15	India	0	Pande et al	2018	Pande · B, Parveen · N, Parganiha A,· Pati AK. Shortening of sleep length and delayed mid-sleep on free days are the characteristic features of predominantly morning active population of Indian teenagers.Sleep and Circadian Rhythms· 2018, 16(4): 431-440	4	Averaged over chronotypes
23.2333	7.31667	24.6333	9.63333	16	Australia	0	Harbard et al	2016	Harbard E, Allen NB, Trinder J, Bei B. What's Keeping Teenagers Up? Prebedtime Behaviors and Actigraphy-Assessed Sleep Over School and Vacation. J Adolesc Health. 2016 58(4):426-432.	6	Free days are holidays/vacations
23.5	7	25	10	17.5	Spain	2	Cabré-Riera et al	2019	Cabré-Riera A, Torrent M, Donaire-Gonzalez D, Vrijheid M, Cardis E, Guxens M. Telecommunication devices use, screen time and sleep in adolescents. Environ Res. 2019 171:341-347.
23.3243	6.88933	24.7985	10.3102	16.5	Finland	0	Short et al	2019	Short MA, Kuula L, Gradisar M, Pesonen A-K, How Internal and External Cues for Bedtime Affect Sleep and Adaptive Functioning in Adolescents, Sleep Med. 2019,	9	Averaged over participants
21.5583	6.63	22.7792	8.50417	12	UK	0	Mireku et al	2019	Mireku MO, Barker MM, Mutz J, Dumontheil, Thomas MSC, Röösli M, Elliott P, Toledano MB. Night-time screen-based media device use and adolescents' sleep and health-related quality of life. Environ Int. 2019 124:66-78	3	Averaged over genders
19.9667	7.31667	20.0333	7.45	0	Germany	0	Randler et al	2019	Randler C, Vollmer C, Kalb N, Itzek-Greulich H. Breakpoints of time in bed, midpoint of sleep, and social jetlag from infancy to early adulthood. Sleep Med. 2019 57:80-86.
19.75	7.13333	19.95	7.41667	1	Germany	0	Randler et al	2019	Randler C, Vollmer C, Kalb N, Itzek-Greulich H. Breakpoints of time in bed, midpoint of sleep, and social jetlag from infancy to early adulthood. Sleep Med. 2019 57:80-86.
19.95	7.1	20.2333	7.56667	2	Germany	0	Randler et al	2019	Randler C, Vollmer C, Kalb N, Itzek-Greulich H. Breakpoints of time in bed, midpoint of sleep, and social jetlag from infancy to early adulthood. Sleep Med. 2019 57:80-86.
19.7333	7.03333	20.1167	7.51667	3	Germany	0	Randler et al	2019	Randler C, Vollmer C, Kalb N, Itzek-Greulich H. Breakpoints of time in bed, midpoint of sleep, and social jetlag from infancy to early adulthood. Sleep Med. 2019 57:80-86.
19.8333	7.08333	20.35	7.7	4	Germany	0	Randler et al	2019	Randler C, Vollmer C, Kalb N, Itzek-Greulich H. Breakpoints of time in bed, midpoint of sleep, and social jetlag from infancy to early adulthood. Sleep Med. 2019 57:80-86.
19.9333	7.08333	20.5167	7.8	5	Germany	0	Randler et al	2019	Randler C, Vollmer C, Kalb N, Itzek-Greulich H. Breakpoints of time in bed, midpoint of sleep, and social jetlag from infancy to early adulthood. Sleep Med. 2019 57:80-86.
19.9833	6.93333	20.8167	7.86667	6	Germany	0	Randler et al	2019	Randler C, Vollmer C, Kalb N, Itzek-Greulich H. Breakpoints of time in bed, midpoint of sleep, and social jetlag from infancy to early adulthood. Sleep Med. 2019 57:80-86.
20.2333	6.81667	21.2	8.08333	7	Germany	0	Randler et al	2019	Randler C, Vollmer C, Kalb N, Itzek-Greulich H. Breakpoints of time in bed, midpoint of sleep, and social jetlag from infancy to early adulthood. Sleep Med. 2019 57:80-86.
20.4333	6.73333	21.5667	8.13333	8	Germany	0	Randler et al	2019	Randler C, Vollmer C, Kalb N, Itzek-Greulich H. Breakpoints of time in bed, midpoint of sleep, and social jetlag from infancy to early adulthood. Sleep Med. 2019 57:80-86.
20.4667	6.73333	21.9167	8.46667	9	Germany	0	Randler et al	2019	Randler C, Vollmer C, Kalb N, Itzek-Greulich H. Breakpoints of time in bed, midpoint of sleep, and social jetlag from infancy to early adulthood. Sleep Med. 2019 57:80-86.
20.6167	6.66667	22.3	8.73333	10	Germany	0	Randler et al	2019	Randler C, Vollmer C, Kalb N, Itzek-Greulich H. Breakpoints of time in bed, midpoint of sleep, and social jetlag from infancy to early adulthood. Sleep Med. 2019 57:80-86.
20.9333	6.46667	22.75	9.03333	11	Germany	0	Randler et al	2019	Randler C, Vollmer C, Kalb N, Itzek-Greulich H. Breakpoints of time in bed, midpoint of sleep, and social jetlag from infancy to early adulthood. Sleep Med. 2019 57:80-86.
21.35	6.41667	23.15	9.33333	12	Germany	0	Randler et al	2019	Randler C, Vollmer C, Kalb N, Itzek-Greulich H. Breakpoints of time in bed, midpoint of sleep, and social jetlag from infancy to early adulthood. Sleep Med. 2019 57:80-86.
21.7167	6.38333	23.6667	9.7	13	Germany	0	Randler et al	2019	Randler C, Vollmer C, Kalb N, Itzek-Greulich H. Breakpoints of time in bed, midpoint of sleep, and social jetlag from infancy to early adulthood. Sleep Med. 2019 57:80-86.
22.1667	6.4	24.15	10.0667	14	Germany	0	Randler et al	2019	Randler C, Vollmer C, Kalb N, Itzek-Greulich H. Breakpoints of time in bed, midpoint of sleep, and social jetlag from infancy to early adulthood. Sleep Med. 2019 57:80-86.
22.45	6.36667	24.6167	10.3833	15	Germany	0	Randler et al	2019	Randler C, Vollmer C, Kalb N, Itzek-Greulich H. Breakpoints of time in bed, midpoint of sleep, and social jetlag from infancy to early adulthood. Sleep Med. 2019 57:80-86.
22.6333	6.36667	24.9167	10.4167	16	Germany	0	Randler et al	2019	Randler C, Vollmer C, Kalb N, Itzek-Greulich H. Breakpoints of time in bed, midpoint of sleep, and social jetlag from infancy to early adulthood. Sleep Med. 2019 57:80-86.
22.7333	6.28333	25.1833	10.4667	17	Germany	0	Randler et al	2019	Randler C, Vollmer C, Kalb N, Itzek-Greulich H. Breakpoints of time in bed, midpoint of sleep, and social jetlag from infancy to early adulthood. Sleep Med. 2019 57:80-86.
23.1	6.53333	25.4	10.45	18	Germany	0	Randler et al	2019	Randler C, Vollmer C, Kalb N, Itzek-Greulich H. Breakpoints of time in bed, midpoint of sleep, and social jetlag from infancy to early adulthood. Sleep Med. 2019 57:80-86.
23.25	7.01667	25.2167	10.3	19	Germany	0	Randler et al	2019	Randler C, Vollmer C, Kalb N, Itzek-Greulich H. Breakpoints of time in bed, midpoint of sleep, and social jetlag from infancy to early adulthood. Sleep Med. 2019 57:80-86.
23.3333	7.46667	25.3	10.2333	20	Germany	0	Randler et al	2019	Randler C, Vollmer C, Kalb N, Itzek-Greulich H. Breakpoints of time in bed, midpoint of sleep, and social jetlag from infancy to early adulthood. Sleep Med. 2019 57:80-86.
23.4333	7.48333	25.1833	10.1	21	Germany	0	Randler et al	2019	Randler C, Vollmer C, Kalb N, Itzek-Greulich H. Breakpoints of time in bed, midpoint of sleep, and social jetlag from infancy to early adulthood. Sleep Med. 2019 57:80-86.
23.5	7.51667	25.2833	10.0167	22	Germany	0	Randler et al	2019	Randler C, Vollmer C, Kalb N, Itzek-Greulich H. Breakpoints of time in bed, midpoint of sleep, and social jetlag from infancy to early adulthood. Sleep Med. 2019 57:80-86.
23.6167	7.61667	25.3333	9.95	23	Germany	0	Randler et al	2019	Randler C, Vollmer C, Kalb N, Itzek-Greulich H. Breakpoints of time in bed, midpoint of sleep, and social jetlag from infancy to early adulthood. Sleep Med. 2019 57:80-86.
23.6667	7.83333	25.3333	9.9	24	Germany	0	Randler et al	2019	Randler C, Vollmer C, Kalb N, Itzek-Greulich H. Breakpoints of time in bed, midpoint of sleep, and social jetlag from infancy to early adulthood. Sleep Med. 2019 57:80-86.
23.6167	7.65	25.1833	9.66667	25	Germany	0	Randler et al	2019	Randler C, Vollmer C, Kalb N, Itzek-Greulich H. Breakpoints of time in bed, midpoint of sleep, and social jetlag from infancy to early adulthood. Sleep Med. 2019 57:80-86.
22.87	6.52	23.66	8.42	14.5	USA	1	Harvey et al	2018	Harvey AG, Hein K, Dolsen MR, Dong L, Rabe-Hesketh S, Gumport NB, Kanady J, Wyatt JK, Hinshaw SP, Silk JS, Smith RL, Thompson MA, Zannone N, Blum DJ. Modifying the Impact of Eveningness Chronotype ("Night-Owls") in Youth: A Randomized Controlled Trial. J Am Acad Child Adolesc Psychiatry. 2018;57(10):742-754.	7	Data of control groups/conditions
23.468	5.99866	23.6688	7.15216	46	Japan	0	Islam et al	2018	Islam Z, Akter S, Kochi T, Hu H, Eguchi M, Yamaguchi M, Kuwahara K, Kabe I, Mizoue T. Association of social jetlag with metabolic syndrome among Japanese working population: the Furukawa Nutrition and HealthStudy. Sleep Med. 2018;51:53-58.	9	Averaged over participants
22.3	6.2	23.2	8.6	13	Singapore	0	Yeo et al	2018	Yeo SC, Jos AM, Erwin C, Lee SM, Lee XK, Lo JC, Chee MWL, Gooley JJ. Associations of sleep duration on school nights with self-rated health, overweight, and depression symptoms in adolescents: problems and possible solutions.Sleep Med. 2018 pii: S1389-9457(18)30410-6	5	Taken from a graph
22.4	6.4	23.4	8.9	14	Singapore	0	Yeo et al	2018	Yeo SC, Jos AM, Erwin C, Lee SM, Lee XK, Lo JC, Chee MWL, Gooley JJ. Associations of sleep duration on school nights with self-rated health, overweight, and depression symptoms in adolescents: problems and possible solutions.Sleep Med. 2018 pii: S1389-9457(18)30410-6	5	Taken from a graph
23.5	6	24.1	9.1	15	Singapore	0	Yeo et al	2018	Yeo SC, Jos AM, Erwin C, Lee SM, Lee XK, Lo JC, Chee MWL, Gooley JJ. Associations of sleep duration on school nights with self-rated health, overweight, and depression symptoms in adolescents: problems and possible solutions.Sleep Med. 2018 pii: S1389-9457(18)30410-6	5	Taken from a graph
23.7	6.1	24.3	9.3	16	Singapore	0	Yeo et al	2018	Yeo SC, Jos AM, Erwin C, Lee SM, Lee XK, Lo JC, Chee MWL, Gooley JJ. Associations of sleep duration on school nights with self-rated health, overweight, and depression symptoms in adolescents: problems and possible solutions.Sleep Med. 2018 pii: S1389-9457(18)30410-6	5	Taken from a graph
23.8	6.4	24.6	9.5	17	Singapore	0	Yeo et al	2018	Yeo SC, Jos AM, Erwin C, Lee SM, Lee XK, Lo JC, Chee MWL, Gooley JJ. Associations of sleep duration on school nights with self-rated health, overweight, and depression symptoms in adolescents: problems and possible solutions.Sleep Med. 2018 pii: S1389-9457(18)30410-6	5	Taken from a graph
24.2	6.6	24.7	9.4	18	Singapore	0	Yeo et al	2018	Yeo SC, Jos AM, Erwin C, Lee SM, Lee XK, Lo JC, Chee MWL, Gooley JJ. Associations of sleep duration on school nights with self-rated health, overweight, and depression symptoms in adolescents: problems and possible solutions.Sleep Med. 2018 pii: S1389-9457(18)30410-6	5	Taken from a graph
24.6417	6.625	24.7333	8.73333	19.5	Japan	0	Kato et al	2018	Kato Y, Urbán R, Saito S, Yoshida K, Kurokawa M, Rigó A. Psychometric properties of a Japanese version of Composite Scale of Morningness. Heliyon. 2019;5(1):e01092.
23.4917	6.075	23.65	7.08333	52	Japan	0	Kato et al	2018	Kato Y, Urbán R, Saito S, Yoshida K, Kurokawa M, Rigó A. Psychometric properties of a Japanese version of Composite Scale of Morningness. Heliyon. 2019;5(1):e01092.
23.8167	9.06667	25.6	11.3833	33.5	Poland	0	Waleriańczyk et al	2019	Waleriańczyk W, Pruszczak D, Stolarski M. Testing the role of midpoint sleep and social jetlag in the context of work psychology: an exploratory study. Biol Rhythm Res 2019
23.7	7.18333	25.05	9.96667	23.5	Netherlands	0	Zerbini et al	2019	Zerbini G, Kantermann T, Merrow M. Strategies to decrease social jetlag: Reducing evening blue light advances sleep and melatonin. Eur J Neurosci. 2018	7	Data of control groups/conditions
23.7833	8	25.2167	9.9	22.7	Netherlands	0	Zerbini et al	2019	Zerbini G, Kantermann T, Merrow M. Strategies to decrease social jetlag: Reducing evening blue light advances sleep and melatonin. Eur J Neurosci. 2018	7	Data of control groups/conditions
21.9	6.2	23.1	9.2	13.5	USA	0	Temkin et al	2018	Temkin DA, Princiotta D, Ryberg R, Lewin DS. Later start, longer sleep: implications of middle school start times. J Sch Health. 2018; 88: 370-378.
22.7833	6.4	23.15	7.8	46	Netherlands	2	Hulsegge et al	2019	Hulsegge G, Loef B, van Kerkhof LW, Roenneberg T, van der Beek AJ, Proper KI. Shift work, sleep disturbances and social jetlag in healthcare workers.J Sleep Res. 2018 Dec 5:e12802.	7	Data of control groups/conditions
23.3667	6.33333	24.5083	9.73333	15.5	USA	0	Mathew et al	2019	Mathew GM, Hale L, Chang AM. Sex Moderates Relationships Among School Night Sleep Duration, Social Jetlag, and Depressive Symptoms in Adolescents.J Biol Rhythms. 2019;34(2):205-217.	3	Averaged over genders
22.9167	6.5	23.95	7.9	20.5	Australia	1, 2	Sargent et al	2014	Sargent C, Lastella M, Halson SL, Roach GD. The impact of training schedules on the sleep and fatigue of elite athletes. Chronobiol Int. 2014;31(10):1160-8.	15	Training and rest days
22.6167	6.63333	24.0833	9.53333	13	Netherlands	0	Zerbini et al	2017	Zerbini G, van der Vinne V, Otto LKM, Kantermann T, Krijnen WP, Roenneberg T, Merrow M. Lower school performance in late chronotypes: underlying factors and mechanisms. Sci Rep. 2017;7(1):4385.
23.7	7.5	23.9	8.1	32	USA	2	Chang et al	2009	Chang AM, Reid KJ, Gourineni R, Zee PC. Sleep timing and circadian phase in delayed sleep phase syndrome. J Biol Rhythms. 2009;24(4):313-21	7	Data of control groups/conditions
21.75	6.83333	23.1667	8.75	11	Israel	2	Roth et al	2019	Roth N, Lev-Wiesel R, Shochat T. "How do you sleep?" sleep in self-figure drawings of young adolescents in residential care facilities-An exploratory study. Sleep Med. 2019 pii: S1389-9457(18)30480-5.	7	Data of control groups/conditions
22.5	6.52	23.25	7.71667	52	USA	0	Mokhlesi et al	2019	Mokhlesi B, Temple KA, Tjaden AH, Edelstein SL, Utzschneider KM, Nadeau KJ, Hannon TS, Sam S, Barengolts E, Manchanda S, Ehrmann DA, Van Cauter E; RISE Consortium. Association of Self-Reported Sleep and Circadian Measures With Glycemia in Adults With Prediabetes or Recently Diagnosed Untreated Type 2 Diabetes.Diabetes Care. 2019 pii: dc190298.
23.3333	7.7	24.5667	8.78333	14.5	Canada	2	Martin et al	2016	Martin JS, Gaudreault MM, Perron M, Laberge L. Chronotype, Light Exposure, Sleep, and Daytime Functioning in High School Students Attending Morning or Afternoon SchoolShifts: An Actigraphic Study.J Biol Rhythms. 2016;31(2):205-17.	4	Averaged over chronotypes
22.5	6.5	24.5	10	16	Sweden	0	Garmy & Ward	2018	Garmy P, Ward TM. Sleep Habits and Nighttime Texting Among Adolescents. J Sch Nurs. 2018;34(2):121-127.
23.1667	7.08333	24.2167	9.01667	25	Netherlands	0	Bijlenga et al	2011	Bijlenga D, van der Heijden KB, Breuk M, van Someren EJ, Lie ME, Boonstra AM, Swaab HJ, Kooij JJ. Associations between sleep characteristics, seasonal depressive symptoms, lifestyle, and ADHD symptoms in adults. J Atten Disord. 2013;17(3):261-75.	7	Data of control groups/conditions
23	6.7	23.6833	7.6	40	Netherlands	0	Bijlenga et al	2011	Bijlenga D, van der Heijden KB, Breuk M, van Someren EJ, Lie ME, Boonstra AM, Swaab HJ, Kooij JJ. Associations between sleep characteristics, seasonal depressive symptoms, lifestyle, and ADHD symptoms in adults. J Atten Disord. 2013;17(3):261-75.	7	Data of control groups/conditions
21.6	6.27667	23.0667	8.85833	13	Germany	1	Thoma et al	2019	Thoma VK, Schulz-Zhecheva Y, Oser C, Fleischhaker C, Biscaldi M, Klein C. Media Use, Sleep Quality, and ADHD Symptoms in a Community Sample and a Sample of ADHD Patients Aged 8 to 18 Years. J Atten Disord. 2018:1087054718802014.	7	Data of control groups/conditions
22.3	7.08333	23.4333	8.26667	13.5	USA	2	Hanish & Han	2018	Hanish AE, Han JC. Delayed Onset of Sleep in Adolescents With PAX6 Haploinsufficiency. Biol Res Nurs. 2018;20(2):237-243.	7	Data of control groups/conditions
21.25	6.53333	23.3333	10.5	15.5	Switzerland	1	Brand et al	2009	Brand S, Beck J, Gerber M, Hatzinger M, Holsboer-Trachsler E. 'Football is good for your sleep': favorable sleep patterns and psychological functioning of adolescent male intense footballplayers compared to controls. J Health Psychol. 2009;14(8):1144-55.	7	Data of control groups/conditions
23.095	6.18833	24.61	10.52	14	Mexico	0	Arrona-Palacios	2017	Arrona-Palacios A.High and low use of electronic media during nighttime before going to sleep: A comparative study between adolescents attending a morning or afternoon school shift. J Adolesc. 2017;61:152-163.	9, 11	Averaged over participants, Early school start time
22.8167	6.08333	24.4167	9.88333	14	Mexico	0	Arrona-Palacios & Dİaz-Morales	2018	Arrona-Palacios A, Díaz-Morales JF. Morningness-eveningness is not associated with academic performance in the afternoon school shift: Preliminary findings. Br J Educ Psychol. 2018;88(3):480-498.	11	Early school start time
23.7	7.76667	24.65	9.36667	24	Canada	0	Santisteban et al	2018	Santisteban JA, Brown TG, Gruber R. Association between the Munich Chronotype Questionnaire and Wrist Actigraphy. Sleep Disord. 2018;2018:5646848	14	Data of Survey, Actigraphy
24.95	8.4	25.0833	8.75	24	Canada	2	Santisteban et al	2018	Santisteban JA, Brown TG, Gruber R. Association between the Munich Chronotype Questionnaire and Wrist Actigraphy. Sleep Disord. 2018;2018:5646848	14	Data of Survey, Actigraphy
24.7	7.91667	25.5	9.86667	21	UK	0	Porcheret et al	2018	Porcheret K, Wald L, Fritschi L, Gerkema M, Gordijn M, Merrrow M, Rajaratnam SMW, Rock D, Sletten TL, Warman G, Wulff K, Roenneberg T, Foster RG. Chronotype and environmental light exposure in a student population. Chronobiol Int. 2018;35(10):1365-1374.
24.3167	8.03333	25.2333	9.88333	21.5	Netherlands	0	Porcheret et al	2018	Porcheret K, Wald L, Fritschi L, Gerkema M, Gordijn M, Merrrow M, Rajaratnam SMW, Rock D, Sletten TL, Warman G, Wulff K, Roenneberg T, Foster RG. Chronotype and environmental light exposure in a student population. Chronobiol Int. 2018;35(10):1365-1374.
24.0333	7.5	25.15	9.68333	22.5	Germany	0	Porcheret et al	2018	Porcheret K, Wald L, Fritschi L, Gerkema M, Gordijn M, Merrrow M, Rajaratnam SMW, Rock D, Sletten TL, Warman G, Wulff K, Roenneberg T, Foster RG. Chronotype and environmental light exposure in a student population. Chronobiol Int. 2018;35(10):1365-1374.
23.0333	7.46667	24.7667	9.38333	19	Australia	0	Porcheret et al	2018	Porcheret K, Wald L, Fritschi L, Gerkema M, Gordijn M, Merrrow M, Rajaratnam SMW, Rock D, Sletten TL, Warman G, Wulff K, Roenneberg T, Foster RG. Chronotype and environmental light exposure in a student population. Chronobiol Int. 2018;35(10):1365-1374.
24.2	7.33333	24.9833	9.75	20.5	Australia	0	Porcheret et al	2018	Porcheret K, Wald L, Fritschi L, Gerkema M, Gordijn M, Merrrow M, Rajaratnam SMW, Rock D, Sletten TL, Warman G, Wulff K, Roenneberg T, Foster RG. Chronotype and environmental light exposure in a student population. Chronobiol Int. 2018;35(10):1365-1374.
23.0167	7	24.7667	9.16667	20	New Zealand	0	Porcheret et al	2018	Porcheret K, Wald L, Fritschi L, Gerkema M, Gordijn M, Merrrow M, Rajaratnam SMW, Rock D, Sletten TL, Warman G, Wulff K, Roenneberg T, Foster RG. Chronotype and environmental light exposure in a student population. Chronobiol Int. 2018;35(10):1365-1374.
23.3333	5.70833	23.5833	7.325	45.5	Sweden	2	Lowden et al	2018	Lowden A, Lemos N, Gonçalves B, Öztürk G, Louzada F, Pedrazzoli M, Moreno KL. Delayed Sleep in Winter Related to Natural Daylight Exposure among Arctic Day Workers. Clocks & Sleep 2018;1(1), 105-116	12	Averaged over seasons
24.3444	7.65	25.5222	9.58333	23.5	Netherlands	0	Zerbini et al	2019	Zerbini G, Kantermann T, Merrow M. Strategies to decrease social jetlag: Reducing evening blue light advances sleep and melatonin. Eur J Neurosci. 2018. Suppl. Tables	7	Data of control groups/conditions
24.4278	8.06111	25.5722	9.02222	22.7	Netherlands	0	Zerbini et al	2019	Zerbini G, Kantermann T, Merrow M. Strategies to decrease social jetlag: Reducing evening blue light advances sleep and melatonin. Eur J Neurosci. 2018. Suppl. Tables	7	Data of control groups/conditions
21.2583	6.53333	22.8333	8.725	11.5	USA	0	Foley et al	2018	Foley JE, Ram N, Susman EJ, Weinraub M. Changes to sleep-wake behaviors are associated with trajectories of pubertal timing and tempo of secondary sex characteristics. J Adolesc. 2018 Oct;68:171-186.	3	Averaged over genders
24.5333	7.45	25.6083	10.3667	17	Norway	1	Friborg et al	2018	Friborg O, Sundby J, Rognmo K, Rosenvinge JH, Bergvik S. No seasonality in cognitive performance among adolescents at a subarctic latitude (69°N). Applied Cognitive Psychology 32 (2), 217-224	12	Averaged over seasons
23.4667	6.98333	24.2167	8.1	24.5	Japan	0	Kayaba et al	2018	Kayaba M, Sasai-Sakuma T, Inoue Y. Clinical significance of social jetlag in patients with excessive daytime sleepiness. Chronobiol Int. 2018;35(12):1637-1646.	16	Narcolepsy diagnosis
23.2	6.85	23.8	8.88333	20	Slovenija	0	Tomažič & Randler	2019	Tomažič, I., and Randler, C. (2019). Slovenian adaptation of the Morningness-Eveningness-Stability Scales improved (MESSi). Biol. Rhythm Res.
23.6	7.28333	24.4667	9.28333	35	Brazil	1	Pilz et al	2018	Pilz LK, Keller LK, Lenssen D, Roenneberg T. Time to rethink sleep quality: PSQI scores reflect sleep quality on workdays. Sleep. 2018;41(5).	17	Data of Survey, Diary
23.4833	7.23333	24.4167	9.03333	35	Brazil	0	Pilz et al	2018	Pilz LK, Keller LK, Lenssen D, Roenneberg T. Time to rethink sleep quality: PSQI scores reflect sleep quality on workdays. Sleep. 2018;41(5).	17	Data of Survey, Diary
23.76	6.31	25.1	8.39	15.5	USA	0	Quante et al	2018	Quante M, Khandpur N, Kontos EZ, Bakker JP, Owens JA, Redline S. A Qualitative Assessment of the Acceptability of Smartphone Applications for Improving Sleep Behaviors in Low-Income and Minority Adolescents. Behav Sleep Med. 2018 5:1-13.
24.45	7.48333	25.15	9.03333	25	Germany	0	Rahafar et al	2018	Rahafar A, Mohamadpour S, Randler C. Napping and morningness-eveningness, Biol Rhythm Res, 2018;49:6, 948-954
23.7833	6.51667	24.3	8.2	20	Brazil	0	Lima et al	2002	Lima PF, Medeiros ALD, Araujo JF. Sleep-wake pattern of medical students: early versus late class starting time. Braz J Med Biol Res. 2002;35(11):1373-7.	11	Early school start time
25.5583	8.55	25.55	9.425	20.5	Taiwan	1	Tsai & Li	2004	Tsai LL, Li SP. Sleep patterns in college students: gender and grade differences. J Psychosom Res. 2004;56(2):231-7.	3	Averaged over genders
20.3167	7.03333	21.0833	7.73333	5.5	New Zealand	0	Stoner et al	2018	Stoner L, Castro N, Signal L, Skidmore P, Faulkner J, Lark S, Williams MA, Muller D, Harrex H. Sleep and Adiposity in Preadolescent Children: The Importance of Social Jetlag. Child Obes. 2018;14(3):158-164.
23.8833	7.5	24.6333	9.8	27	Korea	0	Suh et al	2018	Suh S, Kim SH, Ryu H, Choi SJ, Joo EY. Validation of the Korean Munich Chronotype Questionnaire. Sleep Breath. 2018;22(3):773-779.
23.7333	7.35	24.2	8.45	16	USA	2	Tashjian et al	2019	Tashjian SM, Mullins JL, Galván A. Bedtime Autonomy and Cellphone Use Influence Sleep Duration in Adolescents. J Adolesc Health. 2019;64(1):124-130.
23.7667	7.63333	24.8333	9.3	21	Brazil	2	Umemura et al	2018	Umemura GS, Pinho JP, da Silva Brandão Gonçalves B, Furtado F, Forner-Cordero A. Social jetlag impairs balance control. Sci Rep. 2018;8(1):9406.
23.4	6.9	24.7833	9.53333	18.5	Switzerland	2	Urner et al	2009	Urner M, Tornic J, Bloch KE. Sleep patterns in high school and university students: a longitudinal study. Chronobiol Int. 2009;26(6):1222-34.
24.0333	7.76667	25.2667	9.8	23.5	Switzerland	2	Urner et al	2009	Urner M, Tornic J, Bloch KE. Sleep patterns in high school and university students: a longitudinal study. Chronobiol Int. 2009;26(6):1222-34.
22.5	6.86667	22.9167	7.75833	7	USA	2	Weaver et al	2019	Weaver RG, Beets MW, Perry M, Hunt E, Brazendale K, Decker L, Turner-McGrievy G, Pate R, Youngstedt SD, Saelens BE, Maydeu-Olivares A. Changes in children's sleep and physical activity during a 1-week versus a 3-week break from school: a natural experiment. Sleep. 2019;42(1).	7	Data of control groups/conditions
24.25	7	24.4667	7.36667	35	China	2	Zhang et al	2019	Zhang Z, Cajochen C, Khatami R. Social jetlag and chronotypes in the Chinese population measured with wearable devices. Journal of Medical Internet Research 2019.	9	Averaged over participants
21	6.7	21.6	7.4	6.5	Japan	0	Park et al	2002	Park YM, Matsumoto K, Seo YJ, Kang MJ, Nagashima H. Changes of sleep or waking habits by age and sex in Japanese. Percept Mot Skills. 2002;94(3 Pt 2):1199-213.	5	Taken from a graph
21.4	6.6	21.7	7.4	8.5	Japan	0	Park et al	2002	Park YM, Matsumoto K, Seo YJ, Kang MJ, Nagashima H. Changes of sleep or waking habits by age and sex in Japanese. Percept Mot Skills. 2002;94(3 Pt 2):1199-213.	5	Taken from a graph
21.7	6.8	22.6	7.8	10.5	Japan	0	Park et al	2002	Park YM, Matsumoto K, Seo YJ, Kang MJ, Nagashima H. Changes of sleep or waking habits by age and sex in Japanese. Percept Mot Skills. 2002;94(3 Pt 2):1199-213.	5	Taken from a graph
22.4	6.9	23.5	8.2	12.5	Japan	0	Park et al	2002	Park YM, Matsumoto K, Seo YJ, Kang MJ, Nagashima H. Changes of sleep or waking habits by age and sex in Japanese. Percept Mot Skills. 2002;94(3 Pt 2):1199-213.	5	Taken from a graph
23.7	7	24.6	8.8	14.5	Japan	0	Park et al	2002	Park YM, Matsumoto K, Seo YJ, Kang MJ, Nagashima H. Changes of sleep or waking habits by age and sex in Japanese. Percept Mot Skills. 2002;94(3 Pt 2):1199-213.	5	Taken from a graph
23.9	6.9	25	9	16.5	Japan	0	Park et al	2002	Park YM, Matsumoto K, Seo YJ, Kang MJ, Nagashima H. Changes of sleep or waking habits by age and sex in Japanese. Percept Mot Skills. 2002;94(3 Pt 2):1199-213.	5	Taken from a graph
23.8	6.8	24.9	8.4	18.5	Japan	0	Park et al	2002	Park YM, Matsumoto K, Seo YJ, Kang MJ, Nagashima H. Changes of sleep or waking habits by age and sex in Japanese. Percept Mot Skills. 2002;94(3 Pt 2):1199-213.	5	Taken from a graph
23.9	6.7	24.9	8.2	20.5	Japan	0	Park et al	2002	Park YM, Matsumoto K, Seo YJ, Kang MJ, Nagashima H. Changes of sleep or waking habits by age and sex in Japanese. Percept Mot Skills. 2002;94(3 Pt 2):1199-213.	5	Taken from a graph
24	6.8	25.1	8.3	23	Japan	0	Park et al	2002	Park YM, Matsumoto K, Seo YJ, Kang MJ, Nagashima H. Changes of sleep or waking habits by age and sex in Japanese. Percept Mot Skills. 2002;94(3 Pt 2):1199-213.	5	Taken from a graph
23.7	6.7	24.6	8.1	27	Japan	0	Park et al	2002	Park YM, Matsumoto K, Seo YJ, Kang MJ, Nagashima H. Changes of sleep or waking habits by age and sex in Japanese. Percept Mot Skills. 2002;94(3 Pt 2):1199-213.	5	Taken from a graph
23.7	6.6	24.1	7.8	32	Japan	0	Park et al	2002	Park YM, Matsumoto K, Seo YJ, Kang MJ, Nagashima H. Changes of sleep or waking habits by age and sex in Japanese. Percept Mot Skills. 2002;94(3 Pt 2):1199-213.	5	Taken from a graph
23.7	6.4	24	7.6	37	Japan	0	Park et al	2002	Park YM, Matsumoto K, Seo YJ, Kang MJ, Nagashima H. Changes of sleep or waking habits by age and sex in Japanese. Percept Mot Skills. 2002;94(3 Pt 2):1199-213.	5	Taken from a graph
23.5	6.3	24	7.5	42	Japan	0	Park et al	2002	Park YM, Matsumoto K, Seo YJ, Kang MJ, Nagashima H. Changes of sleep or waking habits by age and sex in Japanese. Percept Mot Skills. 2002;94(3 Pt 2):1199-213.	5	Taken from a graph
23.6	6.3	23.9	7.4	47	Japan	0	Park et al	2002	Park YM, Matsumoto K, Seo YJ, Kang MJ, Nagashima H. Changes of sleep or waking habits by age and sex in Japanese. Percept Mot Skills. 2002;94(3 Pt 2):1199-213.	5	Taken from a graph
23.2	6.2	23.7	7.3	52	Japan	0	Park et al	2002	Park YM, Matsumoto K, Seo YJ, Kang MJ, Nagashima H. Changes of sleep or waking habits by age and sex in Japanese. Percept Mot Skills. 2002;94(3 Pt 2):1199-213.	5	Taken from a graph
22.7	6	23.6	7.1	57	Japan	0	Park et al	2002	Park YM, Matsumoto K, Seo YJ, Kang MJ, Nagashima H. Changes of sleep or waking habits by age and sex in Japanese. Percept Mot Skills. 2002;94(3 Pt 2):1199-213.	5	Taken from a graph
22.5	6.1	23.2	6.9	62	Japan	0	Park et al	2002	Park YM, Matsumoto K, Seo YJ, Kang MJ, Nagashima H. Changes of sleep or waking habits by age and sex in Japanese. Percept Mot Skills. 2002;94(3 Pt 2):1199-213.	5	Taken from a graph
22.2	6.1	22.3	6.6	67	Japan	0	Park et al	2002	Park YM, Matsumoto K, Seo YJ, Kang MJ, Nagashima H. Changes of sleep or waking habits by age and sex in Japanese. Percept Mot Skills. 2002;94(3 Pt 2):1199-213.	5	Taken from a graph
21.9	6.2	22.2	6.7	72	Japan	0	Park et al	2002	Park YM, Matsumoto K, Seo YJ, Kang MJ, Nagashima H. Changes of sleep or waking habits by age and sex in Japanese. Percept Mot Skills. 2002;94(3 Pt 2):1199-213.	5	Taken from a graph
21.8	6.2	22.1	6.4	77	Japan	0	Park et al	2002	Park YM, Matsumoto K, Seo YJ, Kang MJ, Nagashima H. Changes of sleep or waking habits by age and sex in Japanese. Percept Mot Skills. 2002;94(3 Pt 2):1199-213.	5	Taken from a graph
21.5	6.2	21.6	6.6	85	Japan	0	Park et al	2002	Park YM, Matsumoto K, Seo YJ, Kang MJ, Nagashima H. Changes of sleep or waking habits by age and sex in Japanese. Percept Mot Skills. 2002;94(3 Pt 2):1199-213.	5	Taken from a graph
21.7	7.81667	21.1833	8.85	4	Portugal	0	Clara & Gomes	2019	Clara MI, Gomes AA, An epidemiological study of sleep−wake timings in school children from 4 to 11 years old: Insights on the sleep phase shift and implications for the school starting times’ debate, Sleep Medicine, 2019, https://doi.org/10.1016/j.sleep.2019.06.024
21.75	7.75	22.3167	8.86667	5	Portugal	0	Clara & Gomes	2019	Clara MI, Gomes AA, An epidemiological study of sleep−wake timings in school children from 4 to 11 years old: Insights on the sleep phase shift and implications for the school starting times’ debate, Sleep Medicine, 2019, https://doi.org/10.1016/j.sleep.2019.06.024
21.9	7.71667	22.4167	8.93333	6	Portugal	0	Clara & Gomes	2019	Clara MI, Gomes AA, An epidemiological study of sleep−wake timings in school children from 4 to 11 years old: Insights on the sleep phase shift and implications for the school starting times’ debate, Sleep Medicine, 2019, https://doi.org/10.1016/j.sleep.2019.06.024
21.95	7.71667	22.6333	9.05	7	Portugal	0	Clara & Gomes	2019	Clara MI, Gomes AA, An epidemiological study of sleep−wake timings in school children from 4 to 11 years old: Insights on the sleep phase shift and implications for the school starting times’ debate, Sleep Medicine, 2019, https://doi.org/10.1016/j.sleep.2019.06.024
21.9667	7.65	22.65	9.1	8	Portugal	0	Clara & Gomes	2019	Clara MI, Gomes AA, An epidemiological study of sleep−wake timings in school children from 4 to 11 years old: Insights on the sleep phase shift and implications for the school starting times’ debate, Sleep Medicine, 2019, https://doi.org/10.1016/j.sleep.2019.06.024
22.0667	7.66667	22.75	9.15	9	Portugal	0	Clara & Gomes	2019	Clara MI, Gomes AA, An epidemiological study of sleep−wake timings in school children from 4 to 11 years old: Insights on the sleep phase shift and implications for the school starting times’ debate, Sleep Medicine, 2019, https://doi.org/10.1016/j.sleep.2019.06.024
22.1167	7.41667	22.8	9.25	10	Portugal	0	Clara & Gomes	2019	Clara MI, Gomes AA, An epidemiological study of sleep−wake timings in school children from 4 to 11 years old: Insights on the sleep phase shift and implications for the school starting times’ debate, Sleep Medicine, 2019, https://doi.org/10.1016/j.sleep.2019.06.024
22.2	7.33333	22.9167	9.31667	11	Portugal	0	Clara & Gomes	2019	Clara MI, Gomes AA, An epidemiological study of sleep−wake timings in school children from 4 to 11 years old: Insights on the sleep phase shift and implications for the school starting times’ debate, Sleep Medicine, 2019, https://doi.org/10.1016/j.sleep.2019.06.024
23.7	7.33	24.09	8.02	61.5	Ireland	0	Kelly et al	2019	Kelly RM, Finn J, Healy U, Gallen D, Sreenan S, McDermott JH, Coogan AN, Greater Social Jetlag Associates with Higher HbA1c in Adults with Type 2 Diabetes: A Cross Sectional Study, Sleep Medicine, 2019, https://doi.org/10.1016/j.sleep.2019.07.023.
21.65	6.36667	23.3167	9.51667	13.5	Germany	0	Weidenauer et al	2019	Weidenauer C,Täuber L, Huber S, Rimkus K, Randler C. Measuring circadian preference in adolescence with the Morningness-Eveningness Stability Scale improved (MESSi), Biological Rhythm Research, 2019, DOI:10.1080/09291016.2019.1600268
23.7	7.59167	23.825	8.04167	22.5	USA	0	Appleman et al	2013	Appleman K, Figueiro MG, Rea MS. Controlling light-dark exposure patterns rather than sleep schedules determines circadian phase.Sleep Med. 2013;14(5):456-61.
22.2	6	22.5	7	56	Brazil	0	Mota et al	2019	Mota MC,Silva CM,Balieiro LCT, Gonca,lves BF,Fahmy WM,Crispim CA. Association between social jetlag food consumption and meal times in patients with obesity-related chronic diseases. PLoS ONE 14(2): e0212126.
23.3833	7.41667	24.6583	9.375	25.5	Germany	0	Kasaeian et al	2019	Kasaeian A, Weidenauer C, Hautzinger M, Randler C. Reproductive success, relationship orientation and sexual behavior in heterosexuals – influence of sleep and sex. Evolutionary Psychology, 2019
24.4745	6.879	25.4965	10.774	18.293	Russia	0	Putilov et al	2021	Putilov AA, Sveshnikov DS, Bakaeva ZB, Yakunina EB, Starshinov YP, Torshin VI, Alipov NN, Sergeeva OV, Trutneva EA, Lapkin MM, Lopatskaya ZN, Budkevich RO, Budkevich EV, Puchkova AN, Dorokhov VB. Differences between male and female university students in sleepiness, weekday sleep loss, and weekend sleep duration. J Adolesc. 2021 Mar 2;88:84-96. doi: 10.1016/j.adolescence.2021.02.006.	3	Averaged over genders
24.532	6.952	25.1815	10.1805	21.091	Russia	0	Putilov et al	2021	Putilov AA, Sveshnikov DS, Bakaeva ZB, Yakunina EB, Starshinov YP, Torshin VI, Alipov NN, Sergeeva OV, Trutneva EA, Lapkin MM, Lopatskaya ZN, Budkevich RO, Budkevich EV, Puchkova AN, Dorokhov VB. Differences between male and female university students in sleepiness, weekday sleep loss, and weekend sleep duration. J Adolesc. 2021 Mar 2;88:84-96. doi: 10.1016/j.adolescence.2021.02.006.	3	Averaged over genders
25.028	6.532	25.3245	10.2025	18.796	Russia	0	Putilov et al	2021	Putilov AA, Sveshnikov DS, Bakaeva ZB, Yakunina EB, Starshinov YP, Torshin VI, Alipov NN, Sergeeva OV, Trutneva EA, Lapkin MM, Lopatskaya ZN, Budkevich RO, Budkevich EV, Puchkova AN, Dorokhov VB. Differences between male and female university students in sleepiness, weekday sleep loss, and weekend sleep duration. J Adolesc. 2021 Mar 2;88:84-96. doi: 10.1016/j.adolescence.2021.02.006.	3	Averaged over genders
25.0115	6.5815	25.4805	10.256	20.524	Russia	0	Putilov et al	2021	Putilov AA, Sveshnikov DS, Bakaeva ZB, Yakunina EB, Starshinov YP, Torshin VI, Alipov NN, Sergeeva OV, Trutneva EA, Lapkin MM, Lopatskaya ZN, Budkevich RO, Budkevich EV, Puchkova AN, Dorokhov VB. Differences between male and female university students in sleepiness, weekday sleep loss, and weekend sleep duration. J Adolesc. 2021 Mar 2;88:84-96. doi: 10.1016/j.adolescence.2021.02.006.	3	Averaged over genders
24.239	6.425	25.042	10.304	18.656	Russia	0	Putilov et al	2021	Putilov AA, Sveshnikov DS, Bakaeva ZB, Yakunina EB, Starshinov YP, Torshin VI, Alipov NN, Sergeeva OV, Trutneva EA, Lapkin MM, Lopatskaya ZN, Budkevich RO, Budkevich EV, Puchkova AN, Dorokhov VB. Differences between male and female university students in sleepiness, weekday sleep loss, and weekend sleep duration. J Adolesc. 2021 Mar 2;88:84-96. doi: 10.1016/j.adolescence.2021.02.006.	3	Averaged over genders
24.1605	6.491	24.9765	9.98	20.948	Russia	0	Putilov et al	2021	Putilov AA, Sveshnikov DS, Bakaeva ZB, Yakunina EB, Starshinov YP, Torshin VI, Alipov NN, Sergeeva OV, Trutneva EA, Lapkin MM, Lopatskaya ZN, Budkevich RO, Budkevich EV, Puchkova AN, Dorokhov VB. Differences between male and female university students in sleepiness, weekday sleep loss, and weekend sleep duration. J Adolesc. 2021 Mar 2;88:84-96. doi: 10.1016/j.adolescence.2021.02.006.	3	Averaged over genders
24.605	6.7815	25.8325	10.6125	18.824	Russia	0	Putilov et al	2021	Putilov AA, Sveshnikov DS, Bakaeva ZB, Yakunina EB, Starshinov YP, Torshin VI, Alipov NN, Sergeeva OV, Trutneva EA, Lapkin MM, Lopatskaya ZN, Budkevich RO, Budkevich EV, Puchkova AN, Dorokhov VB. Differences between male and female university students in sleepiness, weekday sleep loss, and weekend sleep duration. J Adolesc. 2021 Mar 2;88:84-96. doi: 10.1016/j.adolescence.2021.02.006.	3	Averaged over genders
24.4445	6.9415	25.517	10.099	21.221	Russia	0	Putilov et al	2021	Putilov AA, Sveshnikov DS, Bakaeva ZB, Yakunina EB, Starshinov YP, Torshin VI, Alipov NN, Sergeeva OV, Trutneva EA, Lapkin MM, Lopatskaya ZN, Budkevich RO, Budkevich EV, Puchkova AN, Dorokhov VB. Differences between male and female university students in sleepiness, weekday sleep loss, and weekend sleep duration. J Adolesc. 2021 Mar 2;88:84-96. doi: 10.1016/j.adolescence.2021.02.006.	3	Averaged over genders
24.4667	7.61667	25.1625	9.77083	22.67	Lithuania	0	Jokubauskas et al	2019	Jokubauskas L, Baltrušaitytė A, Pileičikienė G, Žekonis G. Interrelationships between distinct circadian manifestations of possible bruxism, perceived stress, chronotype and social jetlag in a population of undergraduate students. Chronobiol Int. 2019;36(11):1558‐1569. doi:10.1080/07420528.2019.1660356	3	Averaged over genders
24.375	6.79167	26.65	11.2667	17	Norway	0	Hysing et al	2013	Hysing M, Pallesen S, Stormark KM, Lundervold AJ, Sivertsen B. Sleep patterns and insomnia among adolescents: a population-based study. J Sleep Res.2013 Oct;22(5):549-56. 2013;22(5):549‐556. doi:10.1111/jsr.12055	3	Averaged over genders
23.95	7.9	25.8	10.95	16.2	Brazil	0	Ferrari et al	2019	Ferrari Junior GJ, Barbosa DG, Andrade RD, Pelegrini A, Beltrame TS, Felden ÉPG. SUBJECTIVE SLEEP NEED AND DAYTIME SLEEPINESS IN ADOLESCENTS. Rev Paul Pediatr. 2019;37(2):209‐216. doi:10.1590/1984-0462/;2019;37;2;00014	3	Averaged over genders
21.7	6.815	23.235	9.615	13.38	Flemish Belgium	0	Gariepy et al	2020	Gariepy G, Danna S, Gobiņa I, Rasmussen M, Gaspar de Matos M, Tynjälä J, Janssen I PhD, Kalman M PhD, Villeruša A, Husarova D, Brooks F, Elgar FJ, Klavina-Makrecka S MSc, Šmigelskas K, Gaspar T, Schnohr C. How Are Adolescents Sleeping? Adolescent Sleep Patterns and Sociodemographic Differences in 24 European and North American Countries. J Adolesc Health. 2020 Jun;66(6S):S81-S88. doi: 10.1016/j.j…	3	Averaged over genders
22.125	6.755	24.08	9.835	13.21	French Belgium	0	Gariepy et al	2020	Gariepy G, Danna S, Gobiņa I, et al. How Are Adolescents Sleeping? Adolescent Sleep Patterns and Sociodemographic Differences in 24 European and North American Countries. J Adolesc Health. 2020;66(6S):S81-S88. doi:10.1016/j.jadohealth.2020.03.013	3	Averaged over genders
22.185	6.885	23.59	9.415	13.82	Canada	0	Gariepy et al	2020	Gariepy G, Danna S, Gobiņa I, et al. How Are Adolescents Sleeping? Adolescent Sleep Patterns and Sociodemographic Differences in 24 European and North American Countries. J Adolesc Health. 2020;66(6S):S81-S88. doi:10.1016/j.jadohealth.2020.03.013	3	Averaged over genders
22.24	6.465	23.7	9.355	13.4	Czech Republic	0	Gariepy et al	2020	Gariepy G, Danna S, Gobiņa I, et al. How Are Adolescents Sleeping? Adolescent Sleep Patterns and Sociodemographic Differences in 24 European and North American Countries. J Adolesc Health. 2020;66(6S):S81-S88. doi:10.1016/j.jadohealth.2020.03.013	3	Averaged over genders
22.85	6.765	24.515	10.305	13.77	Estonia	0	Gariepy et al	2020	Gariepy G, Danna S, Gobiņa I, et al. How Are Adolescents Sleeping? Adolescent Sleep Patterns and Sociodemographic Differences in 24 European and North American Countries. J Adolesc Health. 2020;66(6S):S81-S88. doi:10.1016/j.jadohealth.2020.03.013	3	Averaged over genders
22.575	6.985	24.195	9.94	13.79	Finland	0	Gariepy et al	2020	Gariepy G, Danna S, Gobiņa I, et al. How Are Adolescents Sleeping? Adolescent Sleep Patterns and Sociodemographic Differences in 24 European and North American Countries. J Adolesc Health. 2020;66(6S):S81-S88. doi:10.1016/j.jadohealth.2020.03.013	3	Averaged over genders
23.305	7.2	24.83	10.36	13.82	Greece	0	Gariepy et al	2020	Gariepy G, Danna S, Gobiņa I, et al. How Are Adolescents Sleeping? Adolescent Sleep Patterns and Sociodemographic Differences in 24 European and North American Countries. J Adolesc Health. 2020;66(6S):S81-S88. doi:10.1016/j.jadohealth.2020.03.013	3	Averaged over genders
22.035	6.3	23.305	9.19	13.46	Hungary	0	Gariepy et al	2020	Gariepy G, Danna S, Gobiņa I, et al. How Are Adolescents Sleeping? Adolescent Sleep Patterns and Sociodemographic Differences in 24 European and North American Countries. J Adolesc Health. 2020;66(6S):S81-S88. doi:10.1016/j.jadohealth.2020.03.013	3	Averaged over genders
22.765	7.155	24.185	10.085	13.6	Iceland	0	Gariepy et al	2020	Gariepy G, Danna S, Gobiņa I, et al. How Are Adolescents Sleeping? Adolescent Sleep Patterns and Sociodemographic Differences in 24 European and North American Countries. J Adolesc Health. 2020;66(6S):S81-S88. doi:10.1016/j.jadohealth.2020.03.013	3	Averaged over genders
22.985	6.875	24.43	10.35	13.53	Latvia	0	Gariepy et al	2020	Gariepy G, Danna S, Gobiņa I, et al. How Are Adolescents Sleeping? Adolescent Sleep Patterns and Sociodemographic Differences in 24 European and North American Countries. J Adolesc Health. 2020;66(6S):S81-S88. doi:10.1016/j.jadohealth.2020.03.013	3	Averaged over genders
22.31	6.985	24.025	9.95	13.02	Norway	0	Gariepy et al	2020	Gariepy G, Danna S, Gobiņa I, et al. How Are Adolescents Sleeping? Adolescent Sleep Patterns and Sociodemographic Differences in 24 European and North American Countries. J Adolesc Health. 2020;66(6S):S81-S88. doi:10.1016/j.jadohealth.2020.03.013	3	Averaged over genders
22.79	6.585	24.025	9.6	13.59	Poland	0	Gariepy et al	2020	Gariepy G, Danna S, Gobiņa I, et al. How Are Adolescents Sleeping? Adolescent Sleep Patterns and Sociodemographic Differences in 24 European and North American Countries. J Adolesc Health. 2020;66(6S):S81-S88. doi:10.1016/j.jadohealth.2020.03.013	3	Averaged over genders
22.535	6.97	23.725	9.775	13.55	Moldova	0	Gariepy et al	2020	Gariepy G, Danna S, Gobiņa I, et al. How Are Adolescents Sleeping? Adolescent Sleep Patterns and Sociodemographic Differences in 24 European and North American Countries. J Adolesc Health. 2020;66(6S):S81-S88. doi:10.1016/j.jadohealth.2020.03.013	3	Averaged over genders
22.625	7.11	24.34	10.065	13.6	Scotland	0	Gariepy et al	2020	Gariepy G, Danna S, Gobiņa I, et al. How Are Adolescents Sleeping? Adolescent Sleep Patterns and Sociodemographic Differences in 24 European and North American Countries. J Adolesc Health. 2020;66(6S):S81-S88. doi:10.1016/j.jadohealth.2020.03.013	3	Averaged over genders
22.36	6.39	23.9	9.515	13.41	Slovakia	0	Gariepy et al	2020	Gariepy G, Danna S, Gobiņa I, et al. How Are Adolescents Sleeping? Adolescent Sleep Patterns and Sociodemographic Differences in 24 European and North American Countries. J Adolesc Health. 2020;66(6S):S81-S88. doi:10.1016/j.jadohealth.2020.03.013	3	Averaged over genders
22.91	7.385	24.91	10.6	13.58	Spain	0	Gariepy et al	2020	Gariepy G, Danna S, Gobiņa I, et al. How Are Adolescents Sleeping? Adolescent Sleep Patterns and Sociodemographic Differences in 24 European and North American Countries. J Adolesc Health. 2020;66(6S):S81-S88. doi:10.1016/j.jadohealth.2020.03.013	3	Averaged over genders
22.26	6.75	24.475	10.425	13.6	Sweden	0	Gariepy et al	2020	Gariepy G, Danna S, Gobiņa I, et al. How Are Adolescents Sleeping? Adolescent Sleep Patterns and Sociodemographic Differences in 24 European and North American Countries. J Adolesc Health. 2020;66(6S):S81-S88. doi:10.1016/j.jadohealth.2020.03.013	3	Averaged over genders
22.305	6.61	24.255	10	13.5	Switzerland	0	Gariepy et al	2020	Gariepy G, Danna S, Gobiņa I, et al. How Are Adolescents Sleeping? Adolescent Sleep Patterns and Sociodemographic Differences in 24 European and North American Countries. J Adolesc Health. 2020;66(6S):S81-S88. doi:10.1016/j.jadohealth.2020.03.013	3	Averaged over genders
22.585	6.89	23.805	9.72	13.4	Ukraine	0	Gariepy et al	2020	Gariepy G, Danna S, Gobiņa I, et al. How Are Adolescents Sleeping? Adolescent Sleep Patterns and Sociodemographic Differences in 24 European and North American Countries. J Adolesc Health. 2020;66(6S):S81-S88. doi:10.1016/j.jadohealth.2020.03.013	3	Averaged over genders
22.41	6.955	23.975	9.855	13.85	Wales	0	Gariepy et al	2020	Gariepy G, Danna S, Gobiņa I, et al. How Are Adolescents Sleeping? Adolescent Sleep Patterns and Sociodemographic Differences in 24 European and North American Countries. J Adolesc Health. 2020;66(6S):S81-S88. doi:10.1016/j.jadohealth.2020.03.013	3	Averaged over genders
23.23	8.76	24.45	9.96	19.1	Netherlands	0	Druijff-van de Woestijne et al	2021	Druijff-van de Woestijne GB, McConchie H, de Kort YAW, Licitra G, Zhang C, Overeem S, Smolders KCHJ. Behavioural biometrics: Using smartphone keyboard activity as a proxy for rest-activity patterns. J Sleep Res. 2021 Mar 5:e13285. doi: 10.1111/jsr.13285.
21.4667	6.61667	21.8667	7.41667	9.7	Japan	0	Komada et al.	2021	Komada, Y., Ishibashi, Y., Hagiwara, S., Kobori, M., Shimura, A. A Longitudinal Study of Subjective Daytime Sleepiness Changes in Elementary School Children Following a Temporary School Closure Due to COVID-19. Children 2021, 8, 183.10.3390/children8030183 https://doi.org/
23.3583	6.76667	24.4417	8.45	29	Netherlands	0	Zerbini et al	2021	Zerbini G, Winnebeck EC, Merrow M. Weekly, seasonal, and chronotype-dependent variation of dim-light melatonin onset. J Pineal Res. 2021 Feb 20:e12723. doi: 10.1111/jpi.12723.	12	Averaged over seasons
24.2583	6.7	24.6417	7.6	45	Japan	2	Jonasdottir et al	2021	Jonasdottir SS, Minor K, Lehmann S. Gender differences in nighttime sleep patterns and variability across the adult lifespan: a global-scale wearables study. Sleep. 2021 Feb 12;44(2):zsaa169. doi: 10.1093/sleep/zsaa169.	2	Averaged over years of assessments
23.4583	6.775	24.275	8.23333	39	Germany	2	Jonasdottir et al	2021	Jonasdottir SS, Minor K, Lehmann S. Gender differences in nighttime sleep patterns and variability across the adult lifespan: a global-scale wearables study. Sleep. 2021 Feb 12;44(2):zsaa169. doi: 10.1093/sleep/zsaa169.	2	Averaged over years of assessments
24.1667	7.39167	24.725	8.60833	34	Russia	2	Jonasdottir et al	2021	Jonasdottir SS, Minor K, Lehmann S. Gender differences in nighttime sleep patterns and variability across the adult lifespan: a global-scale wearables study. Sleep. 2021 Feb 12;44(2):zsaa169. doi: 10.1093/sleep/zsaa169.	2	Averaged over years of assessments
24.1667	7.275	24.725	8.025	40	Taiwan	2	Jonasdottir et al	2021	Jonasdottir SS, Minor K, Lehmann S. Gender differences in nighttime sleep patterns and variability across the adult lifespan: a global-scale wearables study. Sleep. 2021 Feb 12;44(2):zsaa169. doi: 10.1093/sleep/zsaa169.	2	Averaged over years of assessments
23.7333	7.125	24.275	8.175	40	UK	2	Jonasdottir et al	2021	Jonasdottir SS, Minor K, Lehmann S. Gender differences in nighttime sleep patterns and variability across the adult lifespan: a global-scale wearables study. Sleep. 2021 Feb 12;44(2):zsaa169. doi: 10.1093/sleep/zsaa169.	2	Averaged over years of assessments
22.9833	6.71667	23.45	7.61667	45.5	Australia	2	Ong et al	2019	Ong JL, Tandi J, Patanaik A, Lo JC, Chee MWL. Large-scale data from wearables reveal regional disparities in sleep patterns that persist across age and sex. Sci Rep. 2019 Mar 4;9(1):3415. doi: 10.1038/s41598-019-40156-x.
22.9333	6.76667	23.4333	7.76667	45.5	New Zealand	2	Ong et al	2019	Ong JL, Tandi J, Patanaik A, Lo JC, Chee MWL. Large-scale data from wearables reveal regional disparities in sleep patterns that persist across age and sex. Sci Rep. 2019 Mar 4;9(1):3415. doi: 10.1038/s41598-019-40156-x.
23.9667	7.06667	24.4667	8.08333	45.5	Singapore	2	Ong et al	2019	Ong JL, Tandi J, Patanaik A, Lo JC, Chee MWL. Large-scale data from wearables reveal regional disparities in sleep patterns that persist across age and sex. Sci Rep. 2019 Mar 4;9(1):3415. doi: 10.1038/s41598-019-40156-x.
24.35	7.55	24.75	8.6	45.5	Hong Kong	2	Ong et al	2019	Ong JL, Tandi J, Patanaik A, Lo JC, Chee MWL. Large-scale data from wearables reveal regional disparities in sleep patterns that persist across age and sex. Sci Rep. 2019 Mar 4;9(1):3415. doi: 10.1038/s41598-019-40156-x.
23.9667	7.11667	24.35	7.98333	45.5	Korea	2	Ong et al	2019	Ong JL, Tandi J, Patanaik A, Lo JC, Chee MWL. Large-scale data from wearables reveal regional disparities in sleep patterns that persist across age and sex. Sci Rep. 2019 Mar 4;9(1):3415. doi: 10.1038/s41598-019-40156-x.
23.15	7.45	23.75	8.4	18	Australia	2	Ong et al	2019	Ong JL, Tandi J, Patanaik A, Lo JC, Chee MWL. Large-scale data from wearables reveal regional disparities in sleep patterns that persist across age and sex. Sci Rep. 2019 Mar 4;9(1):3415. doi: 10.1038/s41598-019-40156-x.	5	Taken from a graph
23.4	7.45	24.1	8.45	23	Australia	2	Ong et al	2019	Ong JL, Tandi J, Patanaik A, Lo JC, Chee MWL. Large-scale data from wearables reveal regional disparities in sleep patterns that persist across age and sex. Sci Rep. 2019 Mar 4;9(1):3415. doi: 10.1038/s41598-019-40156-x.	5	Taken from a graph
23.25	6.9	24	8.05	28	Australia	2	Ong et al	2019	Ong JL, Tandi J, Patanaik A, Lo JC, Chee MWL. Large-scale data from wearables reveal regional disparities in sleep patterns that persist across age and sex. Sci Rep. 2019 Mar 4;9(1):3415. doi: 10.1038/s41598-019-40156-x.	5	Taken from a graph
23	6.75	23.75	7.95	33	Australia	2	Ong et al	2019	Ong JL, Tandi J, Patanaik A, Lo JC, Chee MWL. Large-scale data from wearables reveal regional disparities in sleep patterns that persist across age and sex. Sci Rep. 2019 Mar 4;9(1):3415. doi: 10.1038/s41598-019-40156-x.	5	Taken from a graph
22.95	6.55	23.45	7.55	38	Australia	2	Ong et al	2019	Ong JL, Tandi J, Patanaik A, Lo JC, Chee MWL. Large-scale data from wearables reveal regional disparities in sleep patterns that persist across age and sex. Sci Rep. 2019 Mar 4;9(1):3415. doi: 10.1038/s41598-019-40156-x.	5	Taken from a graph
23	6.6	23.5	7.55	43	Australia	2	Ong et al	2019	Ong JL, Tandi J, Patanaik A, Lo JC, Chee MWL. Large-scale data from wearables reveal regional disparities in sleep patterns that persist across age and sex. Sci Rep. 2019 Mar 4;9(1):3415. doi: 10.1038/s41598-019-40156-x.	5	Taken from a graph
23	6.5	23.5	7.5	48	Australia	2	Ong et al	2019	Ong JL, Tandi J, Patanaik A, Lo JC, Chee MWL. Large-scale data from wearables reveal regional disparities in sleep patterns that persist across age and sex. Sci Rep. 2019 Mar 4;9(1):3415. doi: 10.1038/s41598-019-40156-x.	5	Taken from a graph
22.8	6.45	23.15	7.3	53	Australia	2	Ong et al	2019	Ong JL, Tandi J, Patanaik A, Lo JC, Chee MWL. Large-scale data from wearables reveal regional disparities in sleep patterns that persist across age and sex. Sci Rep. 2019 Mar 4;9(1):3415. doi: 10.1038/s41598-019-40156-x.	5	Taken from a graph
22.9	6.45	23.2	7.3	58	Australia	2	Ong et al	2019	Ong JL, Tandi J, Patanaik A, Lo JC, Chee MWL. Large-scale data from wearables reveal regional disparities in sleep patterns that persist across age and sex. Sci Rep. 2019 Mar 4;9(1):3415. doi: 10.1038/s41598-019-40156-x.	5	Taken from a graph
22.9	6.75	23.1	7.25	63	Australia	2	Ong et al	2019	Ong JL, Tandi J, Patanaik A, Lo JC, Chee MWL. Large-scale data from wearables reveal regional disparities in sleep patterns that persist across age and sex. Sci Rep. 2019 Mar 4;9(1):3415. doi: 10.1038/s41598-019-40156-x.	5	Taken from a graph
22.9	6.8	23.05	7.05	68	Australia	2	Ong et al	2019	Ong JL, Tandi J, Patanaik A, Lo JC, Chee MWL. Large-scale data from wearables reveal regional disparities in sleep patterns that persist across age and sex. Sci Rep. 2019 Mar 4;9(1):3415. doi: 10.1038/s41598-019-40156-x.	5	Taken from a graph
22.85	6.75	22.95	6.95	76	Australia	2	Ong et al	2019	Ong JL, Tandi J, Patanaik A, Lo JC, Chee MWL. Large-scale data from wearables reveal regional disparities in sleep patterns that persist across age and sex. Sci Rep. 2019 Mar 4;9(1):3415. doi: 10.1038/s41598-019-40156-x.	5	Taken from a graph
23.1	7.4	24	8.5	18	New Zealand	2	Ong et al	2019	Ong JL, Tandi J, Patanaik A, Lo JC, Chee MWL. Large-scale data from wearables reveal regional disparities in sleep patterns that persist across age and sex. Sci Rep. 2019 Mar 4;9(1):3415. doi: 10.1038/s41598-019-40156-x.	5	Taken from a graph
23.35	7.45	24	8.5	23	New Zealand	2	Ong et al	2019	Ong JL, Tandi J, Patanaik A, Lo JC, Chee MWL. Large-scale data from wearables reveal regional disparities in sleep patterns that persist across age and sex. Sci Rep. 2019 Mar 4;9(1):3415. doi: 10.1038/s41598-019-40156-x.	5	Taken from a graph
23.1	7	23.95	8.15	28	New Zealand	2	Ong et al	2019	Ong JL, Tandi J, Patanaik A, Lo JC, Chee MWL. Large-scale data from wearables reveal regional disparities in sleep patterns that persist across age and sex. Sci Rep. 2019 Mar 4;9(1):3415. doi: 10.1038/s41598-019-40156-x.	5	Taken from a graph
23.5	6.75	23.7	8	33	New Zealand	2	Ong et al	2019	Ong JL, Tandi J, Patanaik A, Lo JC, Chee MWL. Large-scale data from wearables reveal regional disparities in sleep patterns that persist across age and sex. Sci Rep. 2019 Mar 4;9(1):3415. doi: 10.1038/s41598-019-40156-x.	5	Taken from a graph
22.95	6.6	23.45	7.65	38	New Zealand	2	Ong et al	2019	Ong JL, Tandi J, Patanaik A, Lo JC, Chee MWL. Large-scale data from wearables reveal regional disparities in sleep patterns that persist across age and sex. Sci Rep. 2019 Mar 4;9(1):3415. doi: 10.1038/s41598-019-40156-x.	5	Taken from a graph
22.75	6.45	23.25	7.5	43	New Zealand	2	Ong et al	2019	Ong JL, Tandi J, Patanaik A, Lo JC, Chee MWL. Large-scale data from wearables reveal regional disparities in sleep patterns that persist across age and sex. Sci Rep. 2019 Mar 4;9(1):3415. doi: 10.1038/s41598-019-40156-x.	5	Taken from a graph
22.75	6.5	23.25	7.55	48	New Zealand	2	Ong et al	2019	Ong JL, Tandi J, Patanaik A, Lo JC, Chee MWL. Large-scale data from wearables reveal regional disparities in sleep patterns that persist across age and sex. Sci Rep. 2019 Mar 4;9(1):3415. doi: 10.1038/s41598-019-40156-x.	5	Taken from a graph
22.8	6.5	23.3	7.5	53	New Zealand	2	Ong et al	2019	Ong JL, Tandi J, Patanaik A, Lo JC, Chee MWL. Large-scale data from wearables reveal regional disparities in sleep patterns that persist across age and sex. Sci Rep. 2019 Mar 4;9(1):3415. doi: 10.1038/s41598-019-40156-x.	5	Taken from a graph
22.75	6.5	23.2	7.5	58	New Zealand	2	Ong et al	2019	Ong JL, Tandi J, Patanaik A, Lo JC, Chee MWL. Large-scale data from wearables reveal regional disparities in sleep patterns that persist across age and sex. Sci Rep. 2019 Mar 4;9(1):3415. doi: 10.1038/s41598-019-40156-x.	5	Taken from a graph
22.8	6.55	23.1	7.45	63	New Zealand	2	Ong et al	2019	Ong JL, Tandi J, Patanaik A, Lo JC, Chee MWL. Large-scale data from wearables reveal regional disparities in sleep patterns that persist across age and sex. Sci Rep. 2019 Mar 4;9(1):3415. doi: 10.1038/s41598-019-40156-x.	5	Taken from a graph
22.95	6.9	23.15	7.45	68	New Zealand	2	Ong et al	2019	Ong JL, Tandi J, Patanaik A, Lo JC, Chee MWL. Large-scale data from wearables reveal regional disparities in sleep patterns that persist across age and sex. Sci Rep. 2019 Mar 4;9(1):3415. doi: 10.1038/s41598-019-40156-x.	5	Taken from a graph
23	6.95	23.1	7.35	76	New Zealand	2	Ong et al	2019	Ong JL, Tandi J, Patanaik A, Lo JC, Chee MWL. Large-scale data from wearables reveal regional disparities in sleep patterns that persist across age and sex. Sci Rep. 2019 Mar 4;9(1):3415. doi: 10.1038/s41598-019-40156-x.	5	Taken from a graph
23.95	7.4	24.5	8.9	18	Singapore	2	Ong et al	2019	Ong JL, Tandi J, Patanaik A, Lo JC, Chee MWL. Large-scale data from wearables reveal regional disparities in sleep patterns that persist across age and sex. Sci Rep. 2019 Mar 4;9(1):3415. doi: 10.1038/s41598-019-40156-x.	5	Taken from a graph
24.75	8	25.5	9.2	23	Singapore	2	Ong et al	2019	Ong JL, Tandi J, Patanaik A, Lo JC, Chee MWL. Large-scale data from wearables reveal regional disparities in sleep patterns that persist across age and sex. Sci Rep. 2019 Mar 4;9(1):3415. doi: 10.1038/s41598-019-40156-x.	5	Taken from a graph
24.45	7.55	25.25	9	28	Singapore	2	Ong et al	2019	Ong JL, Tandi J, Patanaik A, Lo JC, Chee MWL. Large-scale data from wearables reveal regional disparities in sleep patterns that persist across age and sex. Sci Rep. 2019 Mar 4;9(1):3415. doi: 10.1038/s41598-019-40156-x.	5	Taken from a graph
24.1	7.2	24.75	8.55	33	Singapore	2	Ong et al	2019	Ong JL, Tandi J, Patanaik A, Lo JC, Chee MWL. Large-scale data from wearables reveal regional disparities in sleep patterns that persist across age and sex. Sci Rep. 2019 Mar 4;9(1):3415. doi: 10.1038/s41598-019-40156-x.	5	Taken from a graph
23.95	7	24.55	8.3	38	Singapore	2	Ong et al	2019	Ong JL, Tandi J, Patanaik A, Lo JC, Chee MWL. Large-scale data from wearables reveal regional disparities in sleep patterns that persist across age and sex. Sci Rep. 2019 Mar 4;9(1):3415. doi: 10.1038/s41598-019-40156-x.	5	Taken from a graph
23.9	6.9	24.45	8	43	Singapore	2	Ong et al	2019	Ong JL, Tandi J, Patanaik A, Lo JC, Chee MWL. Large-scale data from wearables reveal regional disparities in sleep patterns that persist across age and sex. Sci Rep. 2019 Mar 4;9(1):3415. doi: 10.1038/s41598-019-40156-x.	5	Taken from a graph
23.85	6.85	24.4	7.95	48	Singapore	2	Ong et al	2019	Ong JL, Tandi J, Patanaik A, Lo JC, Chee MWL. Large-scale data from wearables reveal regional disparities in sleep patterns that persist across age and sex. Sci Rep. 2019 Mar 4;9(1):3415. doi: 10.1038/s41598-019-40156-x.	5	Taken from a graph
23.9	6.9	24.4	7.85	53	Singapore	2	Ong et al	2019	Ong JL, Tandi J, Patanaik A, Lo JC, Chee MWL. Large-scale data from wearables reveal regional disparities in sleep patterns that persist across age and sex. Sci Rep. 2019 Mar 4;9(1):3415. doi: 10.1038/s41598-019-40156-x.	5	Taken from a graph
23.85	6.85	24.1	7.5	58	Singapore	2	Ong et al	2019	Ong JL, Tandi J, Patanaik A, Lo JC, Chee MWL. Large-scale data from wearables reveal regional disparities in sleep patterns that persist across age and sex. Sci Rep. 2019 Mar 4;9(1):3415. doi: 10.1038/s41598-019-40156-x.	5	Taken from a graph
23.9	6.9	24.2	7.45	63	Singapore	2	Ong et al	2019	Ong JL, Tandi J, Patanaik A, Lo JC, Chee MWL. Large-scale data from wearables reveal regional disparities in sleep patterns that persist across age and sex. Sci Rep. 2019 Mar 4;9(1):3415. doi: 10.1038/s41598-019-40156-x.	5	Taken from a graph
23.85	6.85	24	7.2	68	Singapore	2	Ong et al	2019	Ong JL, Tandi J, Patanaik A, Lo JC, Chee MWL. Large-scale data from wearables reveal regional disparities in sleep patterns that persist across age and sex. Sci Rep. 2019 Mar 4;9(1):3415. doi: 10.1038/s41598-019-40156-x.	5	Taken from a graph
23.5	6.9	23.6	7	76	Singapore	2	Ong et al	2019	Ong JL, Tandi J, Patanaik A, Lo JC, Chee MWL. Large-scale data from wearables reveal regional disparities in sleep patterns that persist across age and sex. Sci Rep. 2019 Mar 4;9(1):3415. doi: 10.1038/s41598-019-40156-x.	5	Taken from a graph
24	7.5	24.5	9	18	Hong Kong	2	Ong et al	2019	Ong JL, Tandi J, Patanaik A, Lo JC, Chee MWL. Large-scale data from wearables reveal regional disparities in sleep patterns that persist across age and sex. Sci Rep. 2019 Mar 4;9(1):3415. doi: 10.1038/s41598-019-40156-x.	5	Taken from a graph
25	8.5	25.5	9.55	23	Hong Kong	2	Ong et al	2019	Ong JL, Tandi J, Patanaik A, Lo JC, Chee MWL. Large-scale data from wearables reveal regional disparities in sleep patterns that persist across age and sex. Sci Rep. 2019 Mar 4;9(1):3415. doi: 10.1038/s41598-019-40156-x.	5	Taken from a graph
24.8	8	25.45	9.45	28	Hong Kong	2	Ong et al	2019	Ong JL, Tandi J, Patanaik A, Lo JC, Chee MWL. Large-scale data from wearables reveal regional disparities in sleep patterns that persist across age and sex. Sci Rep. 2019 Mar 4;9(1):3415. doi: 10.1038/s41598-019-40156-x.	5	Taken from a graph
24.5	7.7	25.25	9.25	33	Hong Kong	2	Ong et al	2019	Ong JL, Tandi J, Patanaik A, Lo JC, Chee MWL. Large-scale data from wearables reveal regional disparities in sleep patterns that persist across age and sex. Sci Rep. 2019 Mar 4;9(1):3415. doi: 10.1038/s41598-019-40156-x.	5	Taken from a graph
24.45	7.55	24.95	8.8	38	Hong Kong	2	Ong et al	2019	Ong JL, Tandi J, Patanaik A, Lo JC, Chee MWL. Large-scale data from wearables reveal regional disparities in sleep patterns that persist across age and sex. Sci Rep. 2019 Mar 4;9(1):3415. doi: 10.1038/s41598-019-40156-x.	5	Taken from a graph
24.3	7.4	24.75	8.55	43	Hong Kong	2	Ong et al	2019	Ong JL, Tandi J, Patanaik A, Lo JC, Chee MWL. Large-scale data from wearables reveal regional disparities in sleep patterns that persist across age and sex. Sci Rep. 2019 Mar 4;9(1):3415. doi: 10.1038/s41598-019-40156-x.	5	Taken from a graph
24.3	7.45	24.75	8.5	48	Hong Kong	2	Ong et al	2019	Ong JL, Tandi J, Patanaik A, Lo JC, Chee MWL. Large-scale data from wearables reveal regional disparities in sleep patterns that persist across age and sex. Sci Rep. 2019 Mar 4;9(1):3415. doi: 10.1038/s41598-019-40156-x.	5	Taken from a graph
24.35	7.45	24.7	8.45	53	Hong Kong	2	Ong et al	2019	Ong JL, Tandi J, Patanaik A, Lo JC, Chee MWL. Large-scale data from wearables reveal regional disparities in sleep patterns that persist across age and sex. Sci Rep. 2019 Mar 4;9(1):3415. doi: 10.1038/s41598-019-40156-x.	5	Taken from a graph
24.25	7.4	24.55	8.2	58	Hong Kong	2	Ong et al	2019	Ong JL, Tandi J, Patanaik A, Lo JC, Chee MWL. Large-scale data from wearables reveal regional disparities in sleep patterns that persist across age and sex. Sci Rep. 2019 Mar 4;9(1):3415. doi: 10.1038/s41598-019-40156-x.	5	Taken from a graph
24.2	7.5	24.45	8	63	Hong Kong	2	Ong et al	2019	Ong JL, Tandi J, Patanaik A, Lo JC, Chee MWL. Large-scale data from wearables reveal regional disparities in sleep patterns that persist across age and sex. Sci Rep. 2019 Mar 4;9(1):3415. doi: 10.1038/s41598-019-40156-x.	5	Taken from a graph
24	7.4	24.1	7.7	68	Hong Kong	2	Ong et al	2019	Ong JL, Tandi J, Patanaik A, Lo JC, Chee MWL. Large-scale data from wearables reveal regional disparities in sleep patterns that persist across age and sex. Sci Rep. 2019 Mar 4;9(1):3415. doi: 10.1038/s41598-019-40156-x.	5	Taken from a graph
24.1	7.45	24.2	7.75	76	Hong Kong	2	Ong et al	2019	Ong JL, Tandi J, Patanaik A, Lo JC, Chee MWL. Large-scale data from wearables reveal regional disparities in sleep patterns that persist across age and sex. Sci Rep. 2019 Mar 4;9(1):3415. doi: 10.1038/s41598-019-40156-x.	5	Taken from a graph
24.6	7.75	25	9	18	Korea	2	Ong et al	2019	Ong JL, Tandi J, Patanaik A, Lo JC, Chee MWL. Large-scale data from wearables reveal regional disparities in sleep patterns that persist across age and sex. Sci Rep. 2019 Mar 4;9(1):3415. doi: 10.1038/s41598-019-40156-x.	5	Taken from a graph
25	8.5	25.65	9.55	23	Korea	2	Ong et al	2019	Ong JL, Tandi J, Patanaik A, Lo JC, Chee MWL. Large-scale data from wearables reveal regional disparities in sleep patterns that persist across age and sex. Sci Rep. 2019 Mar 4;9(1):3415. doi: 10.1038/s41598-019-40156-x.	5	Taken from a graph
24.6	7.9	25.3	9.05	28	Korea	2	Ong et al	2019	Ong JL, Tandi J, Patanaik A, Lo JC, Chee MWL. Large-scale data from wearables reveal regional disparities in sleep patterns that persist across age and sex. Sci Rep. 2019 Mar 4;9(1):3415. doi: 10.1038/s41598-019-40156-x.	5	Taken from a graph
24.3	7.5	25	8.75	33	Korea	2	Ong et al	2019	Ong JL, Tandi J, Patanaik A, Lo JC, Chee MWL. Large-scale data from wearables reveal regional disparities in sleep patterns that persist across age and sex. Sci Rep. 2019 Mar 4;9(1):3415. doi: 10.1038/s41598-019-40156-x.	5	Taken from a graph
24.1	7.2	24.6	8.45	38	Korea	2	Ong et al	2019	Ong JL, Tandi J, Patanaik A, Lo JC, Chee MWL. Large-scale data from wearables reveal regional disparities in sleep patterns that persist across age and sex. Sci Rep. 2019 Mar 4;9(1):3415. doi: 10.1038/s41598-019-40156-x.	5	Taken from a graph
24	7	24.5	8.05	43	Korea	2	Ong et al	2019	Ong JL, Tandi J, Patanaik A, Lo JC, Chee MWL. Large-scale data from wearables reveal regional disparities in sleep patterns that persist across age and sex. Sci Rep. 2019 Mar 4;9(1):3415. doi: 10.1038/s41598-019-40156-x.	5	Taken from a graph
23.95	6.95	24.4	7.9	48	Korea	2	Ong et al	2019	Ong JL, Tandi J, Patanaik A, Lo JC, Chee MWL. Large-scale data from wearables reveal regional disparities in sleep patterns that persist across age and sex. Sci Rep. 2019 Mar 4;9(1):3415. doi: 10.1038/s41598-019-40156-x.	5	Taken from a graph
23.85	6.9	24.05	7.5	53	Korea	2	Ong et al	2019	Ong JL, Tandi J, Patanaik A, Lo JC, Chee MWL. Large-scale data from wearables reveal regional disparities in sleep patterns that persist across age and sex. Sci Rep. 2019 Mar 4;9(1):3415. doi: 10.1038/s41598-019-40156-x.	5	Taken from a graph
23.6	6.75	23.9	7.35	58	Korea	2	Ong et al	2019	Ong JL, Tandi J, Patanaik A, Lo JC, Chee MWL. Large-scale data from wearables reveal regional disparities in sleep patterns that persist across age and sex. Sci Rep. 2019 Mar 4;9(1):3415. doi: 10.1038/s41598-019-40156-x.	5	Taken from a graph
23.4	6.55	23.55	6.95	63	Korea	2	Ong et al	2019	Ong JL, Tandi J, Patanaik A, Lo JC, Chee MWL. Large-scale data from wearables reveal regional disparities in sleep patterns that persist across age and sex. Sci Rep. 2019 Mar 4;9(1):3415. doi: 10.1038/s41598-019-40156-x.	5	Taken from a graph
23	6.45	23	6.5	68	Korea	2	Ong et al	2019	Ong JL, Tandi J, Patanaik A, Lo JC, Chee MWL. Large-scale data from wearables reveal regional disparities in sleep patterns that persist across age and sex. Sci Rep. 2019 Mar 4;9(1):3415. doi: 10.1038/s41598-019-40156-x.	5	Taken from a graph
23.1	6.4	23.1	6.5	76	Korea	2	Ong et al	2019	Ong JL, Tandi J, Patanaik A, Lo JC, Chee MWL. Large-scale data from wearables reveal regional disparities in sleep patterns that persist across age and sex. Sci Rep. 2019 Mar 4;9(1):3415. doi: 10.1038/s41598-019-40156-x.	5	Taken from a graph
22.8	6.66667	24.1	9.4	13.5	Italy	0	Nosetti et al	2021	Nosetti L, Lonati I, Marelli S, Salsone M, Sforza M, Castelnuovo A, Mombelli S, Masso G, Ferini-Strambi L, Agosti M, Castronovo V. Impact of pre-sleep habits on adolescent sleep: An Italian population-based study. Sleep Medicine, 2021	5	Taken from a graph
23	6.66667	24.3	9.9	15	Italy	0	Nosetti et al	2021	Nosetti L, Lonati I, Marelli S, Salsone M, Sforza M, Castelnuovo A, Mombelli S, Masso G, Ferini-Strambi L, Agosti M, Castronovo V. Impact of pre-sleep habits on adolescent sleep: An Italian population-based study. Sleep Medicine, 2021	5	Taken from a graph
23.1	6.66667	24.7	10	16	Italy	0	Nosetti et al	2021	Nosetti L, Lonati I, Marelli S, Salsone M, Sforza M, Castelnuovo A, Mombelli S, Masso G, Ferini-Strambi L, Agosti M, Castronovo V. Impact of pre-sleep habits on adolescent sleep: An Italian population-based study. Sleep Medicine, 2021	5	Taken from a graph
23.2	6.66667	25	10	17	Italy	0	Nosetti et al	2021	Nosetti L, Lonati I, Marelli S, Salsone M, Sforza M, Castelnuovo A, Mombelli S, Masso G, Ferini-Strambi L, Agosti M, Castronovo V. Impact of pre-sleep habits on adolescent sleep: An Italian population-based study. Sleep Medicine, 2021	5	Taken from a graph
23.4	6.66667	25.5	10.1	18.5	Italy	0	Nosetti et al	2021	Nosetti L, Lonati I, Marelli S, Salsone M, Sforza M, Castelnuovo A, Mombelli S, Masso G, Ferini-Strambi L, Agosti M, Castronovo V. Impact of pre-sleep habits on adolescent sleep: An Italian population-based study. Sleep Medicine, 2021	5	Taken from a graph
22.487	6.78704	23.7444	8.57963	49.6	Finland	0	Suikki et al	2021	Suikki T, Maukonen M, Partonen T, Jousilahti P, Kanerva N, Männistö S. Association between social jet lag, quality of diet and obesity by diurnal preference in Finnish adult population. Chronobiol Int. 2021 Feb 8:1-12. doi: 10.1080/07420528.2021.1876721.	4	Averaged over chronotypes
23.0333	6.5	23.9167	8.51667	37.6056	Austria	0	Florea et al	2021	Florea C, Topalidis P, Hauser T, Angerer M, Kurapov A, Beltran Leon CA, Soares Brandão D, Schabus M. Sleep during COVID-19 lockdown: A cross-cultural study investigating job system relevance. Biochem Pharmacol. 2021 Feb 10:114463. doi: 10.1016/j.bcp.2021.114463.	16	Before COVID19 restrictions
24.0167	7.01667	24.9833	9.06667	36.5385	Ukraine	0	Florea et al	2021	Florea C, Topalidis P, Hauser T, Angerer M, Kurapov A, Beltran Leon CA, Soares Brandão D, Schabus M. Sleep during COVID-19 lockdown: A cross-cultural study investigating job system relevance. Biochem Pharmacol. 2021 Feb 10:114463. doi: 10.1016/j.bcp.2021.114463.	16	Before COVID19 restrictions
23.5833	7.38333	24.05	8.7	41.4516	Greece	0	Florea et al	2021	Florea C, Topalidis P, Hauser T, Angerer M, Kurapov A, Beltran Leon CA, Soares Brandão D, Schabus M. Sleep during COVID-19 lockdown: A cross-cultural study investigating job system relevance. Biochem Pharmacol. 2021 Feb 10:114463. doi: 10.1016/j.bcp.2021.114463.	16	Before COVID19 restrictions
22.9333	6.5	23.9667	8.61667	43.3684	Cuba	0	Florea et al	2021	Florea C, Topalidis P, Hauser T, Angerer M, Kurapov A, Beltran Leon CA, Soares Brandão D, Schabus M. Sleep during COVID-19 lockdown: A cross-cultural study investigating job system relevance. Biochem Pharmacol. 2021 Feb 10:114463. doi: 10.1016/j.bcp.2021.114463.	16	Before COVID19 restrictions
23.2833	6.58333	24.0333	8.36667	37.6562	Brazil	0	Florea et al	2021	Florea C, Topalidis P, Hauser T, Angerer M, Kurapov A, Beltran Leon CA, Soares Brandão D, Schabus M. Sleep during COVID-19 lockdown: A cross-cultural study investigating job system relevance. Biochem Pharmacol. 2021 Feb 10:114463. doi: 10.1016/j.bcp.2021.114463.	16	Before COVID19 restrictions
21.2	7.56667	21.9333	8.63333	7.5	Portugal	0	Gomes et al	2014	Gomes AA, Parchão C, Almeida A, Clemente V, Pinto de Azevedo MH. Sleep-wake patterns reported by parents in hyperactive children diagnosed according to ICD-10, as compared to paired controls. Child Psychiatry Hum Dev. 2014 Oct;45(5):533-43. doi: 10.1007/s10578-013-0422-6.	7	Data of control groups/conditions
23.25	6.21667	23.6667	7.71667	36.4	Brazil	2	Ruiz et al	2020	Ruiz FS, Beijamini F, Beale AD, Gonçalves BDSB, Vartanian D, Taporoski TP, Middleton B, Krieger JE, Vallada H, Arendt J, Pereira AC, Knutson KL, Pedrazzoli M, von Schantz M. Early chronotype with advanced activity rhythms and dim light melatonin onset in a rural population. J Pineal Res. 2020 Oct;69(3):e12675. doi: 10.1111/jpi.12675.
22.6667	6.81667	23.8167	8.86667	15.5	Brazil	2	Galina et al	2021	Galina SD, Souza JC, Valdez P, Azevedo CV. Daily light exposure, sleep-wake cycle and attention in adolescents from different urban contexts. Sleep Medicine, 2021 https://doi.org/10.1016/j.sleep.2021.03.012	17	Lower unrbanization/rural
23.0333	6.65	23.9333	9.25	15.5	Brazil	2	Galina et al	2021	Galina SD, Souza JC, Valdez P, Azevedo CV. Daily light exposure, sleep-wake cycle and attention in adolescents from different urban contexts. Sleep Medicine, 2021 https://doi.org/10.1016/j.sleep.2021.03.012	18	Higher urbanization/urban
23.3167	7.13333	24.5167	9.26667	28.6	Germany	0	Staller & Randler	2020	Staller N, Randler C. Changes in sleep schedule and chronotype due to COVID-19 restrictions and home office. Somnologie (Berl). 2020 Nov 17:1-7. doi: 10.1007/s11818-020-00277-2.	16	Before COVID19 restrictions
24.0333	6.48333	26.1	11	16.6	Uruguay	0	Estevan et al	2020	Estevan I, Silva A, Vetter C, Tassino B. Short Sleep Duration and Extremely Delayed Chronotypes in Uruguayan Youth: The Role of School Start Times and Social Constraints. J Biol Rhythms. 2020 Aug;35(4):391-404. doi: 10.1177/0748730420927601.	11	Early school start time
23.5833	7.25	24.2167	8.76667	40.2	Ireland	0	Raman & Coogan	2021	Raman S, Coogan AN. Effects of societal-level COVID-19 mitigation measures on the timing and quality of sleep in Ireland. Sleep Med. 2021 Feb 15:S1389-9457(21)00122-2. doi: 10.1016/j.sleep.2021.02.024.	16	Before COVID19 restrictions
22.4	7.18333	23.5167	8.86667	15.8	New Zealand	2	Steenekamp et al	2021	Steenekamp T, Zaslona J, Gander P, Rowlands D, Leigh Signal T. Sleep/wake behaviour of competitive adolescent athletes in New Zealand: insight into the impact of early morning training. Sleep Med. 2021 Jan;77:88-95. doi: 10.1016/j.sleep.2020.11.023.	15	Training and rest days
22.2	7.3	23.45	9.5	10.8	Mexico	0	Arrona-Palacios et al	2021	Arrona-Palacios A, Díaz-Morales JF, Adan A. Sleep habits and circadian preferences in school-aged children attending a Mexican double-shift school system. Sleep Med. 2021 Feb 13;81:116-119. doi: 10.1016/j.sleep.2021.02.016.	9	Averaged over participants
19.7833	7.01667	20.2167	7.28333	3.1	New Zealand	0	Muller et al	2020	Muller D, Paine SJ, Wu LJ, Signal TL. Sleep timing and sleep problems of preschoolers in Aotearoa/New Zealand: relationships with ethnicity and socioeconomic position. Sleep Med. 2020 Dec;76:1-9. doi: 10.1016/j.sleep.2020.09.020.	19	Native
19.3833	6.76667	19.6167	6.96667	3.2	New Zealand	0	Muller et al	2020	Muller D, Paine SJ, Wu LJ, Signal TL. Sleep timing and sleep problems of preschoolers in Aotearoa/New Zealand: relationships with ethnicity and socioeconomic position. Sleep Med. 2020 Dec;76:1-9. doi: 10.1016/j.sleep.2020.09.020.	20	Non-Native
22.6667	5.66667	24.2667	8.48333	13.8	Qatar	2	Lolli et al	2021	Lolli L, Cardinale M, Lopez E, Maasar MF, Marthinussen J, Bonanno D, Gregson W, Di Salvo V. An objective description of routine sleep habits in elite youth football players from the Middle-East. Sleep Med. 2021 Jan 23;80:96-99. doi: 10.1016/j.sleep.2021.01.029.	9	Averaged over participants
24	7.5	25	9	40.4	Portugal	0	Reis et al	2020	Reis C, Madeira SG, Lopes LV,Paiva T and Roenneberg T. Validation of the Portuguese Variant of the Munich Chronotype Questionnaire (MCTQ PT ). Front. Physiol. 2020, 11:795. doi: 10.3389/fphys.2020.00795	5	Taken from a graph
21.4167	6.41667	22.0833	8.08333	3	Singapore	0	Lim et al	2021	Lim MTC, Ramamurthy MB, Aishworiya R, Rajgor DD, Tran AP, Hiriyur P, Kunaseelan S, Jabri M, Goh DYT. School closure during the coronavirus disease 2019 (COVID-19) pandemic - Impact on children's sleep. Sleep Med. 2021 Feb;78:108-114. doi: 10.1016/j.sleep.2020.12.025.	16	Before COVID19 restrictions
21.6	7.1	21.6	7.8	4	Singapore	0	Lim et al	2021	Lim MTC, Ramamurthy MB, Aishworiya R, Rajgor DD, Tran AP, Hiriyur P, Kunaseelan S, Jabri M, Goh DYT. School closure during the coronavirus disease 2019 (COVID-19) pandemic - Impact on children's sleep. Sleep Med. 2021 Feb;78:108-114. doi: 10.1016/j.sleep.2020.12.025.	16	Before COVID19 restrictions
21.2	6.3	21.9	8	8	Singapore	0	Lim et al	2021	Lim MTC, Ramamurthy MB, Aishworiya R, Rajgor DD, Tran AP, Hiriyur P, Kunaseelan S, Jabri M, Goh DYT. School closure during the coronavirus disease 2019 (COVID-19) pandemic - Impact on children's sleep. Sleep Med. 2021 Feb;78:108-114. doi: 10.1016/j.sleep.2020.12.025.	16	Before COVID19 restrictions
22.5	6.1	23.2	8.7	14	Singapore	0	Lim et al	2021	Lim MTC, Ramamurthy MB, Aishworiya R, Rajgor DD, Tran AP, Hiriyur P, Kunaseelan S, Jabri M, Goh DYT. School closure during the coronavirus disease 2019 (COVID-19) pandemic - Impact on children's sleep. Sleep Med. 2021 Feb;78:108-114. doi: 10.1016/j.sleep.2020.12.025.	16	Before COVID19 restrictions
23.8	6.45	24.25	7.575	40.2	USA	2	Lucassen et al	2013	Lucassen EA, Zhao X, Rother KI, Mattingly MS, Courville AB, et al. Evening Chronotype Is Associated with Changes in Eating Behavior, More Sleep Apnea, and Increased Stress Hormones in Short Sleeping Obese Individuals. PLoS ONE 2013, 8(3): e56519. doi:10.1371/journal.pone.0056519	4	Averaged over chronotypes
23.2833	6.78333	25.5167	11.2167	19.4	USA	0	Veronda & Irish	2020	Veronda AC, Irish LA. An examination of eating misalignment: The discrepancy between preferred and actual timing of food intake. Chronobiol Int. 2020 Dec 21:1-8. doi: 10.1080/07420528.2020.1861000.
23.2	6.9	23.8	8.05	14.2	Italy	2	Alfonsi et al	2020	Alfonsi V, Palmizio R, Rubino A, Scarpelli S, Gorgoni M, D'Atri A, Pazzaglia M, Ferrara M, Giuliano S, De Gennaro L. The Association Between School Start Time and Sleep Duration, Sustained Attention, and Academic Performance. Nat Sci Sleep. 2020 Dec 10;12:1161-1172. doi: 10.2147/NSS.S273875.	5, 11	Taken from a graph,Early school start time
22.3833	7.08333	23.3833	8.28333	11	Scotland	0	Lyall et al	2020	Lyall LM, Sangha N, Wyse C, Hindle E, Haughton D, Campbell K, Brown J, Moore L, Simpson SA, Inchley JC, Smith DJ. Accelerometry-assessed sleep duration and timing in late childhood and adolescence in Scottish schoolchildren: A feasibility study. PLoS One. 2020 Dec 1;15(12):e0242080. doi: 10.1371/journal.pone.0242080.
22.8333	7	23.6	8.53333	12.4	Scotland	0	Lyall et al	2020	Lyall LM, Sangha N, Wyse C, Hindle E, Haughton D, Campbell K, Brown J, Moore L, Simpson SA, Inchley JC, Smith DJ. Accelerometry-assessed sleep duration and timing in late childhood and adolescence in Scottish schoolchildren: A feasibility study. PLoS One. 2020 Dec 1;15(12):e0242080. doi: 10.1371/journal.pone.0242080.
24.7333	6.8	24.9167	9.03333	19.7	Japan	0	Kayaba et al	2020	Kayaba M, Matsushita T, Enomoto M, Kanai C, Katayama N, Inoue Y, Sasai-Sakuma T. Impact of sleep problems on daytime function in school life: a cross-sectional study involving Japanese university students. BMC Public Health. 2020 Mar 20;20(1):371. doi: 10.1186/s12889-020-08483-1.
23.861	6.2005	24.193	7.8175	42.8	Japan	0	Ikeda et al	2021	Ikeda H, Kubo T, Sasaki T, Liu X, Matsuo T, So R, Matsumoto S, Takahashi M. Daytime Workers with Longer Daily Rest Periods Have Smaller Sleep Debt and Social Jetlag: A Cross-Sectional Web Survey. Behav Sleep Med. 2021 Jan-Feb;19(1):99-109. doi: 10.1080/15402002.2020.1714623.	5	Taken from a graph
24.4167	6.43333	24.6	8.68333	19.9	Japan	0	Kayaba et al	2021	Kayaba M, Matsushita T, Katayama N, Inoue Y, Sasai-Sakuma T. Chronotype and its association with lifestyle, health-related quality of life and academic performance among Japanese nursing students: A cross-sectional study. Research Square; 2020. DOI: 10.21203/rs.3.rs-51264/v1.	4	Averaged over chronotypes
25.16	7.9	25.98	10.1	19.6	USA	1	Taylor et al	2020	Taylor BJ, Bowman MA, Brindle A, Hasler BP, Roecklein KA, Krafty RT, Matthews KA, Hall MH. Evening chronotype, alcohol use disorder severity, and emotion regulation in college students. Chronobiol Int. 2020 Dec;37(12):1725-1735. doi: 10.1080/07420528.2020.1800028.
24.9833	8.51667	25.6833	9.66667	23.9	Italy	2	Cellini et al	2020	Cellini N, Menghini L, Mercurio M, Vanzetti V, Bergamo D, Sarlo M. Sleep quality and quantity in Italian University students: an actigraphic study. Chronobiol Int. 2020 Nov;37(11):1538-1551. doi: 10.1080/07420528.2020.1773494.
23.5167	6.7	25.1333	9.48333	16.1	Germany	2	Keller et al	2017	Keller LK, Grünewald B, Vetter C, Roenneberg T, Schulte-Körne G. Not later, but longer: sleep, chronotype and light exposure in adolescents with remitted depression compared to healthy controls. Eur Child Adolesc Psychiatry. 2017 Oct;26(10):1233-1244. doi: 10.1007/s00787-017-0977-z.	7	Data of control groups/conditions
22.8333	5.91667	23.6667	7.55	64.7	Sweden	2	Garefelt et al	2020	Garefelt J, Gershagen S, Kecklund G, Westerlund H, Platts LG. How does cessation of work affect sleep? Prospective analyses of sleep duration, timing and efficiency from the Swedish Retirement Study. J Sleep Res. 2020 Aug 19:e13157. doi: 10.1111/jsr.13157.
23.3667	7.08333	23.8333	7.7	65.7	Sweden	2	Garefelt et al	2020	Garefelt J, Gershagen S, Kecklund G, Westerlund H, Platts LG. How does cessation of work affect sleep? Prospective analyses of sleep duration, timing and efficiency from the Swedish Retirement Study. J Sleep Res. 2020 Aug 19:e13157. doi: 10.1111/jsr.13157.
23.3667	6.98333	23.65	7.45	66.7	Sweden	2	Garefelt et al	2020	Garefelt J, Gershagen S, Kecklund G, Westerlund H, Platts LG. How does cessation of work affect sleep? Prospective analyses of sleep duration, timing and efficiency from the Swedish Retirement Study. J Sleep Res. 2020 Aug 19:e13157. doi: 10.1111/jsr.13157.
22.925	6.54183	23.61	8.221	14.8	USA	1	Dong et al	2020	Dong L, Dolsen MR, Martinez AJ, Notsu H, Harvey AG. A transdiagnostic sleep and circadian intervention for adolescents: six-month follow-up of a randomized controlled trial. J Child Psychol Psychiatry. 2020 Jun;61(6):653-661. doi: 10.1111/jcpp.13154.	7	Data of control groups/conditions
21.7167	5.25	21.9667	5.26667	41.6	Brazil	1,2	Martins et al	2020	Martins AJ, Isherwood CM, Vasconcelos SP, Lowden A, Skene DJ, Moreno CRC. The effect of urbanization on sleep, sleep/wake routine, and metabolic health of residents in the Amazon region of Brazil. Chronobiol Int. 2020 Aug 11:1-9. doi: 10.1080/07420528.2020.1802287.	17	Lower unrbanization/rural
23.3	6	23.9167	6.78333	38.8	Brazil	1,2	Martins et al	2020	Martins AJ, Isherwood CM, Vasconcelos SP, Lowden A, Skene DJ, Moreno CRC. The effect of urbanization on sleep, sleep/wake routine, and metabolic health of residents in the Amazon region of Brazil. Chronobiol Int. 2020 Aug 11:1-9. doi: 10.1080/07420528.2020.1802287.	18	Higher urbanization/urban
24.9333	8.38333	25.7	10.6833	19	Turkey	0	Önder	2021	Önder I. Association of happiness with morningness - eveningness preference, sleep-related variables and academic performance in university students, Biological Rhythm Research, 2021
25.3667	8.86667	26.2833	11.2	20	Turkey	0	Önder	2021	Önder I. Association of happiness with morningness - eveningness preference, sleep-related variables and academic performance in university students, Biological Rhythm Research, 2021
25.2833	8.7	26.1833	10.9833	21	Turkey	0	Önder	2021	Önder I. Association of happiness with morningness - eveningness preference, sleep-related variables and academic performance in university students, Biological Rhythm Research, 2021
24.8667	8.38333	26.05	10.7833	23	Turkey	0	Önder	2021	Önder I. Association of happiness with morningness - eveningness preference, sleep-related variables and academic performance in university students, Biological Rhythm Research, 2021
21.4833	5.26667	22.0167	7.66667	13.5	Nigeria	0	Olorunmoteni et al	2018	Olorunmoteni OE, Fatusi AO, Komolafe MA, Omisore A. Sleep pattern, socioenvironmental factors, and use of electronic devices among Nigerian school-attending adolescents. Sleep Health. 2018 Dec;4(6):551-557. doi: 10.1016/j.sleh.2018.09.002.
24.3333	7.41667	25.6	10.0667	15.8	Iceland	2	Stefansdottir et al	2020	Stefansdottir R, Rognvaldsdottir V, Gestsdottir S, Gudmundsdottir SL, Chen KY, Brychta RJ, Johannsson E. Changes in sleep and activity from age 15 to 17 in students with traditional and college-style school schedules. Sleep Health. 2020 Dec;6(6):749-757. doi: 10.1016/j.sleh.2020.04.009.
24.8833	7.78333	26.4	10.25	17.6	Iceland	2	Stefansdottir et al	2020	Stefansdottir R, Rognvaldsdottir V, Gestsdottir S, Gudmundsdottir SL, Chen KY, Brychta RJ, Johannsson E. Changes in sleep and activity from age 15 to 17 in students with traditional and college-style school schedules. Sleep Health. 2020 Dec;6(6):749-757. doi: 10.1016/j.sleh.2020.04.009.
20.8	7.2	21	7.4	4.7	Finland	1	Hiltunen et al	2021	Hiltunen P, Leppänen MH, Ray C, Määttä S, Vepsäläinen H, Koivusilta L, Sajaniemi N, Erkkola M, Roos E. Relationship between screen time and sleep among Finnish preschool children: results from the DAGIS study. Sleep Med. 2021 Jan;77:75-81. doi: 10.1016/j.sleep.2020.11.008.
23.1667	5.9	24.35	7.68333	44	USA	2	Zhang et al	2020	Zhang R, Tomasi D, Shokri-Kojori E, Wiers CE, Wang GJ, Volkow ND. Sleep inconsistency between weekends and weekdays is associated with changes in brain function during task and rest. Sleep. 2020 Oct 13;43(10):zsaa076. doi: 10.1093/sleep/zsaa076.
23.8167	6.5	24.3	8.25	33.6	Poland	0	Waleriańczyk et al	2020	Waleriańczyk W, Pruszczak D & Stolarski M. Testing the role of midpoint sleep and social jetlag in the context of work psychology: an exploratory study, Biological Rhythm Research, 2020, 51:7, 1026-1043, DOI: 10.1080/09291016.2019.1571707
23.0667	7	23.7667	8.4	12	India	0	Dutta et al	2020	Dutta K, Mukherjee R, Sen D & Sahu S.Effect of COVID-19 lockdown on sleep behavior and screen exposure time: an observational study among Indian school children, Biological Rhythm Research, 2020. DOI: 10.1080/09291016.2020.1825284
22.8	7.13333	23.8833	9.08333	30	Finland	0	Merikanto & Partonen	2020	Merikanto I, Partonen T. Increase in eveningness and insufficient sleep among adults in population-based cross-sections from 2007 to 2017. Sleep Med. 2020 Nov;75:368-379. doi: 10.1016/j.sleep.2020.07.046.	2	Averaged over years of assessments
22.6417	6.89167	23.4917	8.50833	40	Finland	0	Merikanto & Partonen	2020	Merikanto I, Partonen T. Increase in eveningness and insufficient sleep among adults in population-based cross-sections from 2007 to 2017. Sleep Med. 2020 Nov;75:368-379. doi: 10.1016/j.sleep.2020.07.046.
22.5	6.5	23.3083	8.29167	50	Finland	0	Merikanto & Partonen	2020	Merikanto I, Partonen T. Increase in eveningness and insufficient sleep among adults in population-based cross-sections from 2007 to 2017. Sleep Med. 2020 Nov;75:368-379. doi: 10.1016/j.sleep.2020.07.046.
22.45	6.66667	23.0667	7.96667	60	Finland	0	Merikanto & Partonen	2020	Merikanto I, Partonen T. Increase in eveningness and insufficient sleep among adults in population-based cross-sections from 2007 to 2017. Sleep Med. 2020 Nov;75:368-379. doi: 10.1016/j.sleep.2020.07.046.
22.5583	7.325	22.8167	7.7	70	Finland	0	Merikanto & Partonen	2020	Merikanto I, Partonen T. Increase in eveningness and insufficient sleep among adults in population-based cross-sections from 2007 to 2017. Sleep Med. 2020 Nov;75:368-379. doi: 10.1016/j.sleep.2020.07.046.
23.2167	7.3	23.4333	8.8	5.5	Korea	0	Rhie et al	2011	Rhie S, Lee S, Chae KY. Sleep patterns and school performance of Korean adolescents assessed using a Korean version of the pediatric daytime sleepiness scale. Korean J Pediatr. 2011 Jan;54(1):29-35. doi: 10.3345/kjp.2011.54.1.29.
23.6	7.3	24.1167	9.7	8	Korea	0	Rhie et al	2011	Rhie S, Lee S, Chae KY. Sleep patterns and school performance of Korean adolescents assessed using a Korean version of the pediatric daytime sleepiness scale. Korean J Pediatr. 2011 Jan;54(1):29-35. doi: 10.3345/kjp.2011.54.1.29.
24.5667	6.45	24.7833	9.41667	11	Korea	0	Rhie et al	2011	Rhie S, Lee S, Chae KY. Sleep patterns and school performance of Korean adolescents assessed using a Korean version of the pediatric daytime sleepiness scale. Korean J Pediatr. 2011 Jan;54(1):29-35. doi: 10.3345/kjp.2011.54.1.29.
22.3667	6.35	24.3833	9.76667	15.6	USA	0	Mathew et al	2020	Mathew GM, Hale L, Chang AM. Social jetlag, eating behaviours and BMI among adolescents in the USA. Br J Nutr. 2020 Nov 14;124(9):979-987. doi: 10.1017/S0007114520001804.
22.3667	6.35	24.3833	9.76667	22	Norway	0	Sivertsen et al	2021	Sivertsen B, Harvey AG, Gradisar M, Pallesen S, Hysing M. Delayed sleep-wake phase disorder in young adults: prevalence and correlates from a national survey of Norwegian university students. Sleep Med. 2021 Jan;77:184-191. doi: 10.1016/j.sleep.2020.09.028.
21.375	5.41667	22	6.33333	4	Germany	0	Ricci et al	2020	Ricci C, Parra-Robledo Z, Rothenbacher D, Díaz-Morales JF, Genuneit J. The Parent's Chronotype and Child's Sleeping Quality in Association with Relationship Satisfaction. Clocks Sleep. 2020 Sep 18;2(3):375-389. doi: 10.3390/clockssleep2030028.
21.375	5.33333	22.5	6.54167	5	Germany	0	Ricci et al	2020	Ricci C, Parra-Robledo Z, Rothenbacher D, Díaz-Morales JF, Genuneit J. The Parent's Chronotype and Child's Sleeping Quality in Association with Relationship Satisfaction. Clocks Sleep. 2020 Sep 18;2(3):375-389. doi: 10.3390/clockssleep2030028.
21.5	5.29167	22.375	6.29167	6	Germany	0	Ricci et al	2020	Ricci C, Parra-Robledo Z, Rothenbacher D, Díaz-Morales JF, Genuneit J. The Parent's Chronotype and Child's Sleeping Quality in Association with Relationship Satisfaction. Clocks Sleep. 2020 Sep 18;2(3):375-389. doi: 10.3390/clockssleep2030028.
22.1333	7.95	22.5833	8.75	3.9	Hong Kong	0	Lan et al	2020	Lan QY, Chan KC, Yu KN, Chan NY, Wing YK, Li AM, Au CT. Sleep duration in preschool children and impact of screen time. Sleep Med. 2020 Dec;76:48-54. doi: 10.1016/j.sleep.2020.09.024.
25.2333	8.48333	25.3667	9.13333	20	China	2	Lee et al	2020	Lee PH, Marek J, Nálevka P. Crowdsourced smartphone data reveal altered sleep/wake pattern in quarantined Chinese during the COVID-19 outbreak. Chronobiol Int. 2020 Aug;37(8):1181-1190. doi: 10.1080/07420528.2020.1792486.	16	Before COVID19 restrictions
24.8667	7.73333	24.95	8.11667	30	China	2	Lee et al	2020	Lee PH, Marek J, Nálevka P. Crowdsourced smartphone data reveal altered sleep/wake pattern in quarantined Chinese during the COVID-19 outbreak. Chronobiol Int. 2020 Aug;37(8):1181-1190. doi: 10.1080/07420528.2020.1792486.	16	Before COVID19 restrictions
25.15	7.88333	25.4	8.78333	40	China	2	Lee et al	2020	Lee PH, Marek J, Nálevka P. Crowdsourced smartphone data reveal altered sleep/wake pattern in quarantined Chinese during the COVID-19 outbreak. Chronobiol Int. 2020 Aug;37(8):1181-1190. doi: 10.1080/07420528.2020.1792486.	16	Before COVID19 restrictions
24.9667	7.06667	24.7	7.66667	50	China	2	Lee et al	2020	Lee PH, Marek J, Nálevka P. Crowdsourced smartphone data reveal altered sleep/wake pattern in quarantined Chinese during the COVID-19 outbreak. Chronobiol Int. 2020 Aug;37(8):1181-1190. doi: 10.1080/07420528.2020.1792486.	16	Before COVID19 restrictions
24.45	7.71667	24.45	7.63333	60	China	2	Lee et al	2020	Lee PH, Marek J, Nálevka P. Crowdsourced smartphone data reveal altered sleep/wake pattern in quarantined Chinese during the COVID-19 outbreak. Chronobiol Int. 2020 Aug;37(8):1181-1190. doi: 10.1080/07420528.2020.1792486.	16	Before COVID19 restrictions
23.25	8.48333	24.3167	9.6	23.6	Germany	2	Schoedel et al	2020	Schoedel R, Pargent F, Au Q, Völkel ST, Schuwerk T, Bühner M, Stachl C. To challenge the morning lark and the night owl: Using smartphone sensing data to investigate day–night behaviour patterns European Journal of Personality, 2020, 34 (5), 733-752
21.45	6.61667	22	7.66667	9.5	Hong Kong	0	Yu et al	2020	Yu BY, Yeung WF, Ho YS, Ho FYY, Chung KF, Lee RLT, Lam MY, Chen S. Associations between the Chronotypes and Eating Habits of Hong Kong School-Aged Children. Int J Environ Res Public Health. 2020 Apr 9;17(7):2583. doi: 10.3390/ijerph17072583.	3,4	Averaged over genders and chronotypes
22.1167	6.95	22.85	8.51667	9.1	Hong Kong	0	Yu et al	2020	Yu BY, Yeung WF, Ho YS, Ho FYY, Chung KF, Lee RLT, Lam MY, Chen S. Associations between the Chronotypes and Eating Habits of Hong Kong School-Aged Children. Int J Environ Res Public Health. 2020 Apr 9;17(7):2583. doi: 10.3390/ijerph17072583.	3,4	Averaged over genders and chronotypes
22.6167	7.11667	23.2083	9.29167	9.4	Hong Kong	0	Yu et al	2020	Yu BY, Yeung WF, Ho YS, Ho FYY, Chung KF, Lee RLT, Lam MY, Chen S. Associations between the Chronotypes and Eating Habits of Hong Kong School-Aged Children. Int J Environ Res Public Health. 2020 Apr 9;17(7):2583. doi: 10.3390/ijerph17072583.	3,4	Averaged over genders and chronotypes
21.5833	6.58333	22.075	7.825	9	Hong Kong	0	Yu et al	2020	Yu BY, Yeung WF, Ho YS, Ho FYY, Chung KF, Lee RLT, Lam MY, Chen S. Associations between the Chronotypes and Eating Habits of Hong Kong School-Aged Children. Int J Environ Res Public Health. 2020 Apr 9;17(7):2583. doi: 10.3390/ijerph17072583.	3,4	Averaged over genders and chronotypes
22.2	6.86667	22.8958	8.77083	9.3	Hong Kong	0	Yu et al	2020	Yu BY, Yeung WF, Ho YS, Ho FYY, Chung KF, Lee RLT, Lam MY, Chen S. Associations between the Chronotypes and Eating Habits of Hong Kong School-Aged Children. Int J Environ Res Public Health. 2020 Apr 9;17(7):2583. doi: 10.3390/ijerph17072583.	3,4	Averaged over genders and chronotypes
22.25	6.83333	23.4	8.83333	16.5	USA	0	AMHSI Team et al	2021	AMHSI Research Team; Milken Research Team, Roitblat Y, Burger J, Vaiman M, Nehuliaieva L, Buchris N, Shterenshis M. Owls and larks do not exist: COVID-19 quarantine sleep habits. Sleep Med. 2021 Jan;77:177-183. doi: 10.1016/j.sleep.2020.09.003.	16	Before COVID19 restrictions
22.4167	7.08333	23.9167	8.83333	40	USA	0	AMHSI Team et al	2021	AMHSI Research Team; Milken Research Team, Roitblat Y, Burger J, Vaiman M, Nehuliaieva L, Buchris N, Shterenshis M. Owls and larks do not exist: COVID-19 quarantine sleep habits. Sleep Med. 2021 Jan;77:177-183. doi: 10.1016/j.sleep.2020.09.003.	16	Before COVID19 restrictions
22.35	7.53333	23.15	8.73333	10.3	Italy	2	Tonetti et al	2020	Tonetti L, Martoni M, Filardi M, Fabbri M, Carissimi A, Giovagnoli S, Natale V. Variation of circadian activity rhythm according to body mass index in children. Sleep Med. 2020 Oct;74:33-38. doi: 10.1016/j.sleep.2020.05.022.
23.2167	6.73333	24.2	9.8	14.8	China	0	Chan et al	2020	Chan NY, Zhang J, Tsang CC, Li AM, Chan JWY, Wing YK, Li SX. The associations of insomnia symptoms and chronotype with daytime sleepiness, mood symptoms and suicide risk in adolescents. Sleep Med. 2020 Oct;74:124-131. doi: 10.1016/j.sleep.2020.05.035.
22.0167	6.95	23.3333	9.26667	15.6	Australia	0	Short et al	2013	Short MA, Gradisar M, Lack LC, Wright HR, Chatburn A. Estimating adolescent sleep patterns: parent reports versus adolescent self-report surveys, sleep diaries, and actigraphy. Nat Sci Sleep. 2013 Feb 12;5:23-6. doi: 10.2147/NSS.S38369.	8	Data of Survey, Diary, Actigraphy
22.95	7.05	23.95	8.43333	15.6	Australia	2	Short et al	2013	Short MA, Gradisar M, Lack LC, Wright HR, Chatburn A. Estimating adolescent sleep patterns: parent reports versus adolescent self-report surveys, sleep diaries, and actigraphy. Nat Sci Sleep. 2013 Feb 12;5:23-6. doi: 10.2147/NSS.S38369.	8	Data of Survey, Diary, Actigraphy
22.4667	7.11667	23.6333	8.5	15.6	Australia	1	Short et al	2013	Short MA, Gradisar M, Lack LC, Wright HR, Chatburn A. Estimating adolescent sleep patterns: parent reports versus adolescent self-report surveys, sleep diaries, and actigraphy. Nat Sci Sleep. 2013 Feb 12;5:23-6. doi: 10.2147/NSS.S38369.	8	Data of Survey, Diary, Actigraphy
22.4	6.9	23.9	9.36667	15.6	Australia	0	Short et al	2013	Short MA, Gradisar M, Lack LC, Wright HR, Chatburn A. Estimating adolescent sleep patterns: parent reports versus adolescent self-report surveys, sleep diaries, and actigraphy. Nat Sci Sleep. 2013 Feb 12;5:23-6. doi: 10.2147/NSS.S38369.	8	Data of Survey, Diary, Actigraphy
21.65	7.11667	22.1	7.98333	5	China	0	Liu et al	2021	Liu Z, Tang H, Jin Q, Wang G, Yang Z, Chen H, Yan H, Rao W, Owens J. Sleep of preschoolers during the coronavirus disease 2019 (COVID-19) outbreak. J Sleep Res. 2021 Feb;30(1):e13142. doi: 10.1111/jsr.13142.
23.7	7.03333	24.6	8.71667	29.7	Finland	2	Björkqvist et al	2020	Björkqvist J, Kuula J, Kuula L, Nurhonen M, Hovi P, Räikkönen K, Pesonen A, Kajantie E. Chronotype in very low birth weight adults - a sibling study. Chronobiol Int. 2020 Jul;37(7):1023-1033. doi: 10.1080/07420528.2020.1754847.
23.9667	6.75	24.5	8.58333	21.4	Brasil	0	Silva et al	2020	Silva ACPE, Dos Santos MJ, Góes Gitaí DL, de Miranda Coelho JAP, de Andrade TG. Depression and anxiety symptoms correlate with diurnal preference, sleep habits, and Per3 VNTR polymorphism (rs57875989) in a non-clinical sample. J Affect Disord. 2020 Dec 1;277:260-270. doi: 10.1016/j.jad.2020.07.138.
23.2417	7.75833	24.2	8.88333	25.5	UK	0	Muzni et al	2021	Muzni K, Groeger JA, Dijk DJ, Lazar AS. Self-reported sleep quality is more closely associated with mental and physical health than chronotype and sleep duration in young adults: A multi-instrument analysis. J Sleep Res. 2021 Feb;30(1):e13152. doi: 10.1111/jsr.13152.	3	Averaged over genders
23.7833	7.79167	25.05	9.91667	24.8	Ukraine	0	Senyk et al	2021	Senyk O., Jankowski K.S. & Cholii S. Ukrainian versions of the Composite Scale of Morningness and Munich Chronotype Questionnaire, Biological Rhythm Research, 2021, DOI: 10.1080/09291016.2020.1788807	3	Averaged over genders
21	5.43333	22.5667	8.71667	14.2	Brazil	0	Louzada & Menna-Barreto	2004	Louzada F. & Menna-Barreto L. Sleep–Wake Cycle in Rural Populations, Biological Rhythm Research, 2004, 35:1-2, 153-157, DOI: 10.1080/09291010412331313304	10	Living with/high using electricity
22.9667	7.08333	24.0167	9.7	15	UK	0	Orchard et al	2020	Orchard F, Gregory AM, Gradisar M, Reynolds S. Self-reported sleep patterns and quality amongst adolescents: cross-sectional and prospective associations with anxiety and depression. J Child Psychol Psychiatry. 2020 Oct;61(10):1126-1137. doi: 10.1111/jcpp.13288.
21.85	6.93333	23.3	9.66667	10.8	Croatia	0	Koscec et al	2020	Koscec Bjelajac A, Bakotic M, Ross B. Weekly alternation of morning and afternoon school start times: implications for sleep and daytime functioning of adolescents. Sleep. 2020 Aug 12;43(8):zsaa030. doi: 10.1093/sleep/zsaa030.	11	Early school start time
22.2167	6.83333	23.5833	9.53333	11.7	Croatia	0	Koscec et al	2020	Koscec Bjelajac A, Bakotic M, Ross B. Weekly alternation of morning and afternoon school start times: implications for sleep and daytime functioning of adolescents. Sleep. 2020 Aug 12;43(8):zsaa030. doi: 10.1093/sleep/zsaa030.	11	Early school start time
22.6167	6.93333	23.9333	9.83333	12.7	Croatia	0	Koscec et al	2020	Koscec Bjelajac A, Bakotic M, Ross B. Weekly alternation of morning and afternoon school start times: implications for sleep and daytime functioning of adolescents. Sleep. 2020 Aug 12;43(8):zsaa030. doi: 10.1093/sleep/zsaa030.	11	Early school start time
22.65	6.93333	24.2333	9.93333	13.7	Croatia	0	Koscec et al	2020	Koscec Bjelajac A, Bakotic M, Ross B. Weekly alternation of morning and afternoon school start times: implications for sleep and daytime functioning of adolescents. Sleep. 2020 Aug 12;43(8):zsaa030. doi: 10.1093/sleep/zsaa030.	11	Early school start time
22.9	6.36667	24.5167	10.3333	14.7	Croatia	0	Koscec et al	2020	Koscec Bjelajac A, Bakotic M, Ross B. Weekly alternation of morning and afternoon school start times: implications for sleep and daytime functioning of adolescents. Sleep. 2020 Aug 12;43(8):zsaa030. doi: 10.1093/sleep/zsaa030.	11	Early school start time
23.1833	6.51667	25.1833	10.6	15.7	Croatia	0	Koscec et al	2020	Koscec Bjelajac A, Bakotic M, Ross B. Weekly alternation of morning and afternoon school start times: implications for sleep and daytime functioning of adolescents. Sleep. 2020 Aug 12;43(8):zsaa030. doi: 10.1093/sleep/zsaa030.	11	Early school start time
23.4333	6.43333	25.7833	10.7333	16.7	Croatia	0	Koscec et al	2020	Koscec Bjelajac A, Bakotic M, Ross B. Weekly alternation of morning and afternoon school start times: implications for sleep and daytime functioning of adolescents. Sleep. 2020 Aug 12;43(8):zsaa030. doi: 10.1093/sleep/zsaa030.	11	Early school start time
23.4167	6.41667	26.5333	10.9833	17.6	Croatia	0	Koscec et al	2020	Koscec Bjelajac A, Bakotic M, Ross B. Weekly alternation of morning and afternoon school start times: implications for sleep and daytime functioning of adolescents. Sleep. 2020 Aug 12;43(8):zsaa030. doi: 10.1093/sleep/zsaa030.	11	Early school start time
25.5633	8.06333	26.3358	9.38417	23	USA	2	Bottary et al	2020	Bottary, R., Cunningham, T., Spencer, R., & Pace-Schott, E. Social Jetlag is Independently Associated with Chronotype and Poor Memory for Extinguished Fear. Experimental Results, 2020, 1, E22. doi:10.1017/exp.2020.26
21.675	6.975	23.1083	9.91667	10.8	Mexico	0	Borrani et al	2020	Borrani J, Guerra G, García A, Ramírez C, Valdez P. The effect of pubertal development on the sleep-wake cycle. Sleep Science 2020, 13 (0), 17-22.	3	Averaged over genders
22.225	6.75833	24.025	9.6	11	Mexico	0	Borrani et al	2020	Borrani J, Guerra G, García A, Ramírez C, Valdez P. The effect of pubertal development on the sleep-wake cycle. Sleep Science 2020, 13 (0), 17-22.	3	Averaged over genders
23.0333	6.28333	24.45	7.13333	16	USA	0	Gradisar et al	2013	Gradisar M, Wolfson AR, Harvey AG, Hale L, Rosenberg R, Czeisler CA. The sleep and technology use of Americans: findings from the National Sleep Foundation's 2011 Sleep in America poll. J Clin Sleep Med. 2013 Dec 15;9(12):1291-9. doi: 10.5664/jcsm.3272.
23.9667	6.96667	25.1667	7.33333	24	USA	0	Gradisar et al	2013	Gradisar M, Wolfson AR, Harvey AG, Hale L, Rosenberg R, Czeisler CA. The sleep and technology use of Americans: findings from the National Sleep Foundation's 2011 Sleep in America poll. J Clin Sleep Med. 2013 Dec 15;9(12):1291-9. doi: 10.5664/jcsm.3272.
23.2	5.98333	23.85	7.85	32	USA	0	Gradisar et al	2013	Gradisar M, Wolfson AR, Harvey AG, Hale L, Rosenberg R, Czeisler CA. The sleep and technology use of Americans: findings from the National Sleep Foundation's 2011 Sleep in America poll. J Clin Sleep Med. 2013 Dec 15;9(12):1291-9. doi: 10.5664/jcsm.3272.
22.9667	5.95	23.45	7.31667	55	USA	0	Gradisar et al	2013	Gradisar M, Wolfson AR, Harvey AG, Hale L, Rosenberg R, Czeisler CA. The sleep and technology use of Americans: findings from the National Sleep Foundation's 2011 Sleep in America poll. J Clin Sleep Med. 2013 Dec 15;9(12):1291-9. doi: 10.5664/jcsm.3272.
23.7667	7.53333	25.5833	8.7	15.2	USA	0	Paksarian et al	2020	Paksarian D, Rudolph KE, Stapp EK, Dunster GP, He J, Mennitt D, Hattar S, Casey JA, James P, Merikangas KR. Association of Outdoor Artificial Light at Night With Mental Disorders and Sleep Patterns Among US Adolescents. JAMA Psychiatry. 2020 Jul 8;77(12):1266–75. doi: 10.1001/jamapsychiatry.2020.1935.	10	Living with/high using electricity
23.6	7.28333	24.4833	9.28333	35.1	Portugal	0	Reis et al	2020	Reis C, Pilz LK, Keller LK, Paiva T, Roenneberg T. Social timing influences sleep quality in patients with sleep disorders. Sleep Med. 2020 Jul;71:8-17. doi: 10.1016/j.sleep.2020.02.019.
22.1167	6.71667	24.35	10.3167	12.5	Sweden	0	Bauducco et al	2016	Bauducco SV, Flink IK, Jansson-Fröjmark M, Linton SJ. Sleep duration and patterns in adolescents: correlates and the role of daily stressors. Sleep Health. 2016 Sep;2(3):211-218. doi: 10.1016/j.sleh.2016.05.006.
22.4667	6.78333	24.7167	10.5667	15	Sweden	0	Bauducco et al	2016	Bauducco SV, Flink IK, Jansson-Fröjmark M, Linton SJ. Sleep duration and patterns in adolescents: correlates and the role of daily stressors. Sleep Health. 2016 Sep;2(3):211-218. doi: 10.1016/j.sleh.2016.05.006.
20.5333	6.98333	21.1083	7.61667	9	Australia	0	Olds et al	2010	Olds T, Maher C, Blunden S, Matricciani L. Normative data on the sleep habits of Australian children and adolescents. Sleep. 2010 Oct;33(10):1381-8. doi: 10.1093/sleep/33.10.1381.	3	Averaged over genders
20.825	7.05	21.1083	7.59167	10	Australia	0	Olds et al	2010	Olds T, Maher C, Blunden S, Matricciani L. Normative data on the sleep habits of Australian children and adolescents. Sleep. 2010 Oct;33(10):1381-8. doi: 10.1093/sleep/33.10.1381.	3	Averaged over genders
21.0917	7	21.7083	7.86667	11	Australia	0	Olds et al	2010	Olds T, Maher C, Blunden S, Matricciani L. Normative data on the sleep habits of Australian children and adolescents. Sleep. 2010 Oct;33(10):1381-8. doi: 10.1093/sleep/33.10.1381.	3	Averaged over genders
21.225	7.00833	21.95	8.25833	12	Australia	0	Olds et al	2010	Olds T, Maher C, Blunden S, Matricciani L. Normative data on the sleep habits of Australian children and adolescents. Sleep. 2010 Oct;33(10):1381-8. doi: 10.1093/sleep/33.10.1381.	3	Averaged over genders
21.4917	6.95	22.1667	8.16667	13	Australia	0	Olds et al	2010	Olds T, Maher C, Blunden S, Matricciani L. Normative data on the sleep habits of Australian children and adolescents. Sleep. 2010 Oct;33(10):1381-8. doi: 10.1093/sleep/33.10.1381.	3	Averaged over genders
21.8583	6.96667	22.3917	8.33333	14	Australia	0	Olds et al	2010	Olds T, Maher C, Blunden S, Matricciani L. Normative data on the sleep habits of Australian children and adolescents. Sleep. 2010 Oct;33(10):1381-8. doi: 10.1093/sleep/33.10.1381.	3	Averaged over genders
22.1833	7.04167	22.8583	8.73333	15	Australia	0	Olds et al	2010	Olds T, Maher C, Blunden S, Matricciani L. Normative data on the sleep habits of Australian children and adolescents. Sleep. 2010 Oct;33(10):1381-8. doi: 10.1093/sleep/33.10.1381.	3	Averaged over genders
22.575	6.99167	22.9667	8.83333	16	Australia	0	Olds et al	2010	Olds T, Maher C, Blunden S, Matricciani L. Normative data on the sleep habits of Australian children and adolescents. Sleep. 2010 Oct;33(10):1381-8. doi: 10.1093/sleep/33.10.1381.	3	Averaged over genders
22.65	7.23333	22.9083	8.98333	17.5	Australia	0	Olds et al	2010	Olds T, Maher C, Blunden S, Matricciani L. Normative data on the sleep habits of Australian children and adolescents. Sleep. 2010 Oct;33(10):1381-8. doi: 10.1093/sleep/33.10.1381.	3	Averaged over genders
21.4833	7.08333	22.8167	8.86667	10.5	Canada	0	Chaput et al	2016	Chaput JP, Janssen I. Sleep duration estimates of Canadian children and adolescents. J Sleep Res. 2016 Oct;25(5):541-548. doi: 10.1111/jsr.12410.
21.9667	6.96667	23.3833	9.31667	12.5	Canada	0	Chaput et al	2016	Chaput JP, Janssen I. Sleep duration estimates of Canadian children and adolescents. J Sleep Res. 2016 Oct;25(5):541-548. doi: 10.1111/jsr.12410.
22.6333	6.95	24.1833	9.8	14.5	Canada	0	Chaput et al	2016	Chaput JP, Janssen I. Sleep duration estimates of Canadian children and adolescents. J Sleep Res. 2016 Oct;25(5):541-548. doi: 10.1111/jsr.12410.
22.9167	7.06667	24.3667	9.76667	16.5	Canada	0	Chaput et al	2016	Chaput JP, Janssen I. Sleep duration estimates of Canadian children and adolescents. J Sleep Res. 2016 Oct;25(5):541-548. doi: 10.1111/jsr.12410.
21.7417	6.93333	23.0917	9.03333	12	Canada	0	Janssen et al	2019	Janssen I, Berg RL, Marlenga B, Pickett W. Sleep in Farm Adolescents. J Rural Health. 2019 Sep;35(4):436-441. doi: 10.1111/jrh.12341.	17	Lower unrbanization/rural
21.775	6.96667	23.2083	9.15	12	Canada	0	Janssen et al	2019	Janssen I, Berg RL, Marlenga B, Pickett W. Sleep in Farm Adolescents. J Rural Health. 2019 Sep;35(4):436-441. doi: 10.1111/jrh.12341.	18	Higher urbanization/urban
22.525	6.825	23.9667	9.28333	15	Canada	0	Janssen et al	2019	Janssen I, Berg RL, Marlenga B, Pickett W. Sleep in Farm Adolescents. J Rural Health. 2019 Sep;35(4):436-441. doi: 10.1111/jrh.12341.	17	Lower unrbanization/rural
22.6083	6.975	24.1	9.75833	15	Canada	0	Janssen et al	2019	Janssen I, Berg RL, Marlenga B, Pickett W. Sleep in Farm Adolescents. J Rural Health. 2019 Sep;35(4):436-441. doi: 10.1111/jrh.12341.	18	Higher urbanization/urban
23.01	6.56	23.97	8.42	13.9	USA	0	Mitchell et al	2020	Mitchell JA, Morales KH, Williamson AA, Huffnagle N, Ludwick A, Grant SFA, Dinges DF, Zemel BA. Changes in Sleep Duration and Timing During the Middle-to-High School Transition. J Adolesc Health. 2020 Dec;67(6):829-836. doi: 10.1016/j.jadohealth.2020.04.024.
23.2	6.5	24.55	8.8	14.9	USA	0	Mitchell et al	2020	Mitchell JA, Morales KH, Williamson AA, Huffnagle N, Ludwick A, Grant SFA, Dinges DF, Zemel BA. Changes in Sleep Duration and Timing During the Middle-to-High School Transition. J Adolesc Health. 2020 Dec;67(6):829-836. doi: 10.1016/j.jadohealth.2020.04.024.
21	6.5	21.75	8	10	China	0	Wang et al	2017	Wang Y, Chen Z, Guo F, Huang Z, Jiang L, Duan Q, Zhang J. Sleep patterns and their association with depression and behavior problems among Chinese adolescents in different grades. Psych J. 2017 Dec;6(4):253-262. doi: 10.1002/pchj.189.
21.25	6.33333	22	8	11	China	0	Wang et al	2017	Wang Y, Chen Z, Guo F, Huang Z, Jiang L, Duan Q, Zhang J. Sleep patterns and their association with depression and behavior problems among Chinese adolescents in different grades. Psych J. 2017 Dec;6(4):253-262. doi: 10.1002/pchj.189.
21.6667	6.33333	22	8	12	China	0	Wang et al	2017	Wang Y, Chen Z, Guo F, Huang Z, Jiang L, Duan Q, Zhang J. Sleep patterns and their association with depression and behavior problems among Chinese adolescents in different grades. Psych J. 2017 Dec;6(4):253-262. doi: 10.1002/pchj.189.
22.0833	6.33333	22.3333	8	13	China	0	Wang et al	2017	Wang Y, Chen Z, Guo F, Huang Z, Jiang L, Duan Q, Zhang J. Sleep patterns and their association with depression and behavior problems among Chinese adolescents in different grades. Psych J. 2017 Dec;6(4):253-262. doi: 10.1002/pchj.189.
22.5	6.33333	22.5	8	14	China	0	Wang et al	2017	Wang Y, Chen Z, Guo F, Huang Z, Jiang L, Duan Q, Zhang J. Sleep patterns and their association with depression and behavior problems among Chinese adolescents in different grades. Psych J. 2017 Dec;6(4):253-262. doi: 10.1002/pchj.189.
22.5	6.25	22.5	8.5	15	China	0	Wang et al	2017	Wang Y, Chen Z, Guo F, Huang Z, Jiang L, Duan Q, Zhang J. Sleep patterns and their association with depression and behavior problems among Chinese adolescents in different grades. Psych J. 2017 Dec;6(4):253-262. doi: 10.1002/pchj.189.
22.8333	6.25	22.5	8.5	16	China	0	Wang et al	2017	Wang Y, Chen Z, Guo F, Huang Z, Jiang L, Duan Q, Zhang J. Sleep patterns and their association with depression and behavior problems among Chinese adolescents in different grades. Psych J. 2017 Dec;6(4):253-262. doi: 10.1002/pchj.189.
23	6.16667	22.6667	8.5	17	China	0	Wang et al	2017	Wang Y, Chen Z, Guo F, Huang Z, Jiang L, Duan Q, Zhang J. Sleep patterns and their association with depression and behavior problems among Chinese adolescents in different grades. Psych J. 2017 Dec;6(4):253-262. doi: 10.1002/pchj.189.
23.1	6.56667	23.8	9.15	16.4	USA	2	Simon et al	2020	Simon SL, Diniz Behn C, Laikin A, Kaar JL, Rahat H, Cree-Green M, Wright KP Jr, Nadeau KJ. Sleep & Circadian Health are Associated with Mood & Behavior in Adolescents with Overweight/Obesity. Behav Sleep Med. 2020 Jul-Aug;18(4):550-559. doi: 10.1080/15402002.2019.1629444.
22.805	5.905	23.745	8.72	13.5	Brazil	2	Carvalho-Mendes et al	2020	Carvalho-Mendes RP, Dunster GP, de la Iglesia HO, Menna-Barreto L. Afternoon School Start Times Are Associated with a Lack of Both Social Jetlag and Sleep Deprivation in Adolescents. J Biol Rhythms. 2020 Aug;35(4):377-390. doi: 10.1177/0748730420927603.	3,11	Early school start time & Averaged over genders
24.2	8	24.9	9.5	15	USA	2	James et al	2020	James S, Chang AM, Buxton OM, Hale L. Disparities in adolescent sleep health by sex and ethnoracial group. SSM Popul Health. 2020 Apr 9;11:100581. doi: 10.1016/j.ssmph.2020.100581.
23.2333	6.31667	23.5667	8.06667	13.5	Japan	0	Ojio et al	2020	Ojio Y, Kishi A, Sasaki T, Togo F. Association of depressive symptoms with habitual sleep duration and sleep timing in junior high school students. Chronobiol Int. 2020 Jun;37(6):877-886. doi: 10.1080/07420528.2020.1746796.
23.6167	6.28333	25.7833	11.3667	13.5	Argentina	0	Goldin et al	2020	Goldin AP, Sigman M, Braier G, Golombek DA, Leone MJ. Interplay of chronotype and school timing predicts school performance. Nat Hum Behav. 2020 Apr;4(4):387-396. doi: 10.1038/s41562-020-0820-2.	11	Early school start time
24.5	6.38333	26.3	11.7167	17.5	Argentina	0	Goldin et al	2020	Goldin AP, Sigman M, Braier G, Golombek DA, Leone MJ. Interplay of chronotype and school timing predicts school performance. Nat Hum Behav. 2020 Apr;4(4):387-396. doi: 10.1038/s41562-020-0820-2.	11	Early school start time
22.3333	6.86667	23.9833	9.91667	13.9	Sweden	0	Hena & Garmy	2020	Hena M, Garmy P. Social Jetlag and Its Association With Screen Time and Nighttime Texting Among Adolescents in Sweden: A Cross-Sectional Study. Front Neurosci. 2020 Feb 18;14:122. doi: 10.3389/fnins.2020.00122.
23.03	7.64	24.9708	7.64083	15	Korea	0	Han & Chung	2020	Han CH, Chung J. Late Chronotype is Associated with Adolescent Asthma: Assessment Using the Korean-Version MCTQ. Int J Environ Res Public Health. 2020 Apr 26;17(9):3000. doi: 10.3390/ijerph17093000.
24.7	7.03333	24.95	8.96667	36.9	Japan	0	Shimura et al	2020	Shimura A, Sugiura K, Inoue M, Misaki S, Tanimoto Y, Oshima A, Tanaka T, Yokoi K, Inoue T. Which sleep hygiene factors are important? comprehensive assessment of lifestyle habits and job environment on sleep among office workers. Sleep Health. 2020 Jun;6(3):288-298. doi: 10.1016/j.sleh.2020.02.001.
22.3583	6.16667	23.525	8.79167	15.2	USA	0	Widome et al	2020	Widome R, Berger AT, Iber C, Wahlstrom K, Laska MN, Kilian G, Redline S, Erickson DJ. Association of Delaying School Start Time With Sleep Duration, Timing, and Quality Among Adolescents. JAMA Pediatr. 2020 Jul 1;174(7):697-704. doi: 10.1001/jamapediatrics.2020.0344.	7	Data of control groups/conditions
22.1167	7.31667	23.4833	9.68333	12.3	USA	0	Johnson et al	2020	Johnson DA, Reid M, Vu TT, Gallo LC, Daviglus ML, Isasi CR, Redline S, Carnethon M. Associations of sleep duration and social jetlag with cardiometabolic risk factors in the study of Latino youth. Sleep Health. 2020 Oct;6(5):563-569. doi: 10.1016/j.sleh.2020.02.017.
23.65	6.11667	25.5	10.7833	14.5	Saudi Arabia	0	Merdad et al	2014	Merdad RA, Merdad LA, Nassif RA, El-Derwi D, Wali SO. Sleep habits in adolescents of Saudi Arabia; distinct patterns and extreme sleep schedules. Sleep Med. 2014 Nov;15(11):1370-8. doi: 10.1016/j.sleep.2014.06.008.
23.6833	6.51667	26.0833	11.9	16	Saudi Arabia	0	Merdad et al	2014	Merdad RA, Merdad LA, Nassif RA, El-Derwi D, Wali SO. Sleep habits in adolescents of Saudi Arabia; distinct patterns and extreme sleep schedules. Sleep Med. 2014 Nov;15(11):1370-8. doi: 10.1016/j.sleep.2014.06.008.
24	7.05	26.5833	12.3	17	Saudi Arabia	0	Merdad et al	2014	Merdad RA, Merdad LA, Nassif RA, El-Derwi D, Wali SO. Sleep habits in adolescents of Saudi Arabia; distinct patterns and extreme sleep schedules. Sleep Med. 2014 Nov;15(11):1370-8. doi: 10.1016/j.sleep.2014.06.008.
24.05	7.03333	26.6833	12.2167	18	Saudi Arabia	0	Merdad et al	2014	Merdad RA, Merdad LA, Nassif RA, El-Derwi D, Wali SO. Sleep habits in adolescents of Saudi Arabia; distinct patterns and extreme sleep schedules. Sleep Med. 2014 Nov;15(11):1370-8. doi: 10.1016/j.sleep.2014.06.008.
23.9167	7.46667	26.9	12.4	21	Saudi Arabia	0	Merdad et al	2014	Merdad RA, Merdad LA, Nassif RA, El-Derwi D, Wali SO. Sleep habits in adolescents of Saudi Arabia; distinct patterns and extreme sleep schedules. Sleep Med. 2014 Nov;15(11):1370-8. doi: 10.1016/j.sleep.2014.06.008.
23.0333	7.58333	24.15	9.31667	15.4	Netherlands	2	Dewald-Kaufmann et al	2013	Dewald-Kaufmann JF, Oort FJ, Meijer AM. The effects of sleep extension on sleep and cognitive performance in adolescents with chronic sleep reduction: an experimental study. Sleep Med. 2013 Jun;14(6):510-7. doi: 10.1016/j.sleep.2013.01.012.
23.6083	6.89167	25.0417	10.2917	16.8	Finland	0	Kuula et al	2020	Kuula L, Partonen T, Pesonen AK. Emotions relating to romantic love-further disruptors of adolescent sleep. Sleep Health. 2020 Apr;6(2):159-165. doi: 10.1016/j.sleh.2020.01.006.
24.175	6.95833	25.6	10.8	17.5	Finland	0	Kuula et al	2020	Kuula L, Partonen T, Pesonen AK. Emotions relating to romantic love-further disruptors of adolescent sleep. Sleep Health. 2020 Apr;6(2):159-165. doi: 10.1016/j.sleh.2020.01.006.
24.6167	8.05	25.6333	10.1	16.8	Finland	2	Kuula et al	2020	Kuula L, Partonen T, Pesonen AK. Emotions relating to romantic love-further disruptors of adolescent sleep. Sleep Health. 2020 Apr;6(2):159-165. doi: 10.1016/j.sleh.2020.01.006.
24.8	6.41667	25.7833	9.55	16.3	USA	2	Misiunaite et al	2020	Misiunaite I, Eastman CI, Crowley SJ. Circadian Phase Advances in Response to Weekend Morning Light in Adolescents With Short Sleep and Late Bedtimes on School Nights. Front Neurosci. 2020 Feb 12;14:99. doi: 10.3389/fnins.2020.00099.	7,10	Data of control groups/conditions & Living with/high using electricity
24.01	6.41	24.425	7.675	45.1	Japan	0	Komada et al	2021	Komada Y, Okajima I, Kitamura S, Inoue Y. A survey on social jetlag in Japan: a nationwide, cross-sectional internet survey. Sleep Biol Rhythms. 2019:17, 417–422.
21.3167	7.13333	22.3667	7.76667	10.7	Australia	2	Xiao et al	2020	Xiao Q, Chaput JP, Olds T, Fogelholm M, Hu G, Lambert EV, Maher C, Maia J, Onywera V, Sarmiento OL, Standage M, Tremblay MS, Tudor-Locke C, Katzmarzyk PT; ISCOLE Research Group. Sleep characteristics and health-related quality of life in 9- to 11-year-old children from 12 countries. Sleep Health. 2020 Feb;6(1):4-14. doi: 10.1016/j.sleh.2019.09.006.
23.9833	7.28333	23.3333	8.61667	10.7	Brazil	2	Xiao et al	2020	Xiao Q, Chaput JP, Olds T, Fogelholm M, Hu G, Lambert EV, Maher C, Maia J, Onywera V, Sarmiento OL, Standage M, Tremblay MS, Tudor-Locke C, Katzmarzyk PT; ISCOLE Research Group. Sleep characteristics and health-related quality of life in 9- to 11-year-old children from 12 countries. Sleep Health. 2020 Feb;6(1):4-14. doi: 10.1016/j.sleh.2019.09.006.
21.05	7.05	22.2	7.58333	10.7	Canada	2	Xiao et al	2020	Xiao Q, Chaput JP, Olds T, Fogelholm M, Hu G, Lambert EV, Maher C, Maia J, Onywera V, Sarmiento OL, Standage M, Tremblay MS, Tudor-Locke C, Katzmarzyk PT; ISCOLE Research Group. Sleep characteristics and health-related quality of life in 9- to 11-year-old children from 12 countries. Sleep Health. 2020 Feb;6(1):4-14. doi: 10.1016/j.sleh.2019.09.006.
21.0167	6.46667	22.5667	7.58333	10.7	China	2	Xiao et al	2020	Xiao Q, Chaput JP, Olds T, Fogelholm M, Hu G, Lambert EV, Maher C, Maia J, Onywera V, Sarmiento OL, Standage M, Tremblay MS, Tudor-Locke C, Katzmarzyk PT; ISCOLE Research Group. Sleep characteristics and health-related quality of life in 9- to 11-year-old children from 12 countries. Sleep Health. 2020 Feb;6(1):4-14. doi: 10.1016/j.sleh.2019.09.006.
21.1833	6.11667	22.7333	7.81667	10.7	Colombia	2	Xiao et al	2020	Xiao Q, Chaput JP, Olds T, Fogelholm M, Hu G, Lambert EV, Maher C, Maia J, Onywera V, Sarmiento OL, Standage M, Tremblay MS, Tudor-Locke C, Katzmarzyk PT; ISCOLE Research Group. Sleep characteristics and health-related quality of life in 9- to 11-year-old children from 12 countries. Sleep Health. 2020 Feb;6(1):4-14. doi: 10.1016/j.sleh.2019.09.006.
21.1167	7.23333	22.3833	8.13333	10.7	England	2	Xiao et al	2020	Xiao Q, Chaput JP, Olds T, Fogelholm M, Hu G, Lambert EV, Maher C, Maia J, Onywera V, Sarmiento OL, Standage M, Tremblay MS, Tudor-Locke C, Katzmarzyk PT; ISCOLE Research Group. Sleep characteristics and health-related quality of life in 9- to 11-year-old children from 12 countries. Sleep Health. 2020 Feb;6(1):4-14. doi: 10.1016/j.sleh.2019.09.006.
21.4167	6.91667	23.7333	7.76667	10.7	Finland	2	Xiao et al	2020	Xiao Q, Chaput JP, Olds T, Fogelholm M, Hu G, Lambert EV, Maher C, Maia J, Onywera V, Sarmiento OL, Standage M, Tremblay MS, Tudor-Locke C, Katzmarzyk PT; ISCOLE Research Group. Sleep characteristics and health-related quality of life in 9- to 11-year-old children from 12 countries. Sleep Health. 2020 Feb;6(1):4-14. doi: 10.1016/j.sleh.2019.09.006.
22.4667	6.8	22.15	7.91667	10.7	India	2	Xiao et al	2020	Xiao Q, Chaput JP, Olds T, Fogelholm M, Hu G, Lambert EV, Maher C, Maia J, Onywera V, Sarmiento OL, Standage M, Tremblay MS, Tudor-Locke C, Katzmarzyk PT; ISCOLE Research Group. Sleep characteristics and health-related quality of life in 9- to 11-year-old children from 12 countries. Sleep Health. 2020 Feb;6(1):4-14. doi: 10.1016/j.sleh.2019.09.006.
21.3167	5.9	21.0167	7.2	10.7	Kenya	2	Xiao et al	2020	Xiao Q, Chaput JP, Olds T, Fogelholm M, Hu G, Lambert EV, Maher C, Maia J, Onywera V, Sarmiento OL, Standage M, Tremblay MS, Tudor-Locke C, Katzmarzyk PT; ISCOLE Research Group. Sleep characteristics and health-related quality of life in 9- to 11-year-old children from 12 countries. Sleep Health. 2020 Feb;6(1):4-14. doi: 10.1016/j.sleh.2019.09.006.
23.8833	7.16667	23.2167	8.3	10.7	Portugal	2	Xiao et al	2020	Xiao Q, Chaput JP, Olds T, Fogelholm M, Hu G, Lambert EV, Maher C, Maia J, Onywera V, Sarmiento OL, Standage M, Tremblay MS, Tudor-Locke C, Katzmarzyk PT; ISCOLE Research Group. Sleep characteristics and health-related quality of life in 9- to 11-year-old children from 12 countries. Sleep Health. 2020 Feb;6(1):4-14. doi: 10.1016/j.sleh.2019.09.006.
21.3333	6.63333	22.6667	7.7	10.7	South Africa	2	Xiao et al	2020	Xiao Q, Chaput JP, Olds T, Fogelholm M, Hu G, Lambert EV, Maher C, Maia J, Onywera V, Sarmiento OL, Standage M, Tremblay MS, Tudor-Locke C, Katzmarzyk PT; ISCOLE Research Group. Sleep characteristics and health-related quality of life in 9- to 11-year-old children from 12 countries. Sleep Health. 2020 Feb;6(1):4-14. doi: 10.1016/j.sleh.2019.09.006.
21.0667	6.63333	22.0667	7.91667	10.7	USA	2	Xiao et al	2020	Xiao Q, Chaput JP, Olds T, Fogelholm M, Hu G, Lambert EV, Maher C, Maia J, Onywera V, Sarmiento OL, Standage M, Tremblay MS, Tudor-Locke C, Katzmarzyk PT; ISCOLE Research Group. Sleep characteristics and health-related quality of life in 9- to 11-year-old children from 12 countries. Sleep Health. 2020 Feb;6(1):4-14. doi: 10.1016/j.sleh.2019.09.006.
23.2	6.7	25	9.4	16.5	Germany	0	Winnebeck et al	2020	Winnebeck EC, Vuori-Brodowski MT, Biller AM, Molenda C, Fischer D, Zerbini G, Roenneberg T. Later school start times in a flexible system improve teenage sleep. Sleep. 2020 Jun 15;43(6):zsz307. doi: 10.1093/sleep/zsz307.	5,7	Taken from a graph & Data of control groups/conditions
24.3667	8.21667	24.5833	8.93333	22.1	Netherlands	0	Leenaars et al	2019	Leenaars CHC, Lucassen MFG, Borger N, Houben E, Kalsbeek A. Social Jet-Lag in Tertiary Students Following a Modern Curriculum with Few Time-Tabled Contact Hours: A Pilot Study. Clocks Sleep. 2019 Jul 8;1(3):306-318. doi: 10.3390/clockssleep1030026.	4	Averaged over chronotypes
24.1405	7.5	23.887	8.16667	31.7	Korea	1	Kim & Suh	2019	Kim J, Suh S. Moderating Effect of Gender in the Relationship between Depression and Waketime Procrastination in Insomnia Patients. Sleep Medicine Research. 2019;10(2):90.
24.34	7.02667	24.9	9.43333	14.7	Korea	0	Chung et al	2020	Chung JH, Kim JB, Kim JH. Effects of sleep duration and weekend catch-up sleep on falling injury in adolescents: a population-based study. Sleep Med. 2020 Apr;68:138-145. doi: 10.1016/j.sleep.2019.12.005.	7	Data of control groups/conditions
24	7.9	25.8333	11	16.2	Brazil	0	Ferrari Junior et al	2019	Ferrari Junior GJ, Barbosa DG, Andrade RD, Pelegrini A, Beltrame TS, Felden ÉPG. SUBJECTIVE SLEEP NEED AND DAYTIME SLEEPINESS IN ADOLESCENTS. Rev Paul Pediatr. 2019 Apr-Jun;37(2):209-216. doi: 10.1590/1984-0462/;2019;37;2;00014.
23.9	8.25	25.0833	9.86667	21.2	Norway	1	Saxvig et al	2019	Saxvig IW, Wilhelmsen-Langeland A, Pallesen S, Nordhus IH, Vedaa Ø, Bjorvatn B. Habitual Sleep, Social Jetlag, and Reaction Time in Youths With Delayed Sleep-Wake Phase Disorder. A Case-Control Study. Front Psychol. 2019 Nov 12;10:2569. doi: 10.3389/fpsyg.2019.02569.	7	Data of control groups/conditions
21.4833	6.23333	22.5667	7.3	9.8	USA	2	Li et al	2020	Li A, Chen S, Quan SF, Silva GE, Ackerman C, Powers LS, Roveda JM, Perfect MM. Sleep patterns and sleep deprivation recorded by actigraphy in 4th-grade and 5th-grade students. Sleep Med. 2020 Mar;67:191-199. doi: 10.1016/j.sleep.2019.12.001.
23.7167	7.56667	23.8667	7.88333	16	World	2	Kuula et al	2019	Kuula L, Gradisar M, Martinmäki K, Richardson C, Bonnar D, Bartel K, Lang C, Leinonen L, Pesonen AK. Using big data to explore worldwide trends in objective sleep in the transition to adulthood. Sleep Med. 2019 Oct;62:69-76. doi: 10.1016/j.sleep.2019.07.024.	5	Taken from a graph
23.75	7.53333	24.0333	7.86667	17	World	2	Kuula et al	2019	Kuula L, Gradisar M, Martinmäki K, Richardson C, Bonnar D, Bartel K, Lang C, Leinonen L, Pesonen AK. Using big data to explore worldwide trends in objective sleep in the transition to adulthood. Sleep Med. 2019 Oct;62:69-76. doi: 10.1016/j.sleep.2019.07.024.	5	Taken from a graph
24	7.63333	24.2167	7.96667	18	World	2	Kuula et al	2019	Kuula L, Gradisar M, Martinmäki K, Richardson C, Bonnar D, Bartel K, Lang C, Leinonen L, Pesonen AK. Using big data to explore worldwide trends in objective sleep in the transition to adulthood. Sleep Med. 2019 Oct;62:69-76. doi: 10.1016/j.sleep.2019.07.024.	5	Taken from a graph
24.1167	7.8	24.25	8.06667	19	World	2	Kuula et al	2019	Kuula L, Gradisar M, Martinmäki K, Richardson C, Bonnar D, Bartel K, Lang C, Leinonen L, Pesonen AK. Using big data to explore worldwide trends in objective sleep in the transition to adulthood. Sleep Med. 2019 Oct;62:69-76. doi: 10.1016/j.sleep.2019.07.024.	5	Taken from a graph
24.0167	7.61667	24.2333	7.91667	20	World	2	Kuula et al	2019	Kuula L, Gradisar M, Martinmäki K, Richardson C, Bonnar D, Bartel K, Lang C, Leinonen L, Pesonen AK. Using big data to explore worldwide trends in objective sleep in the transition to adulthood. Sleep Med. 2019 Oct;62:69-76. doi: 10.1016/j.sleep.2019.07.024.	5	Taken from a graph
24.1167	7.78333	24.2667	7.95	21	World	2	Kuula et al	2019	Kuula L, Gradisar M, Martinmäki K, Richardson C, Bonnar D, Bartel K, Lang C, Leinonen L, Pesonen AK. Using big data to explore worldwide trends in objective sleep in the transition to adulthood. Sleep Med. 2019 Oct;62:69-76. doi: 10.1016/j.sleep.2019.07.024.	5	Taken from a graph
24.2	7.81667	24.3333	8.1	22	World	2	Kuula et al	2019	Kuula L, Gradisar M, Martinmäki K, Richardson C, Bonnar D, Bartel K, Lang C, Leinonen L, Pesonen AK. Using big data to explore worldwide trends in objective sleep in the transition to adulthood. Sleep Med. 2019 Oct;62:69-76. doi: 10.1016/j.sleep.2019.07.024.	5	Taken from a graph
24.1333	7.8	24.3	8.06667	23	World	2	Kuula et al	2019	Kuula L, Gradisar M, Martinmäki K, Richardson C, Bonnar D, Bartel K, Lang C, Leinonen L, Pesonen AK. Using big data to explore worldwide trends in objective sleep in the transition to adulthood. Sleep Med. 2019 Oct;62:69-76. doi: 10.1016/j.sleep.2019.07.024.	5	Taken from a graph
24	7.51667	24.2	7.78333	24	World	2	Kuula et al	2019	Kuula L, Gradisar M, Martinmäki K, Richardson C, Bonnar D, Bartel K, Lang C, Leinonen L, Pesonen AK. Using big data to explore worldwide trends in objective sleep in the transition to adulthood. Sleep Med. 2019 Oct;62:69-76. doi: 10.1016/j.sleep.2019.07.024.	5	Taken from a graph
24.0167	7.53333	24.2167	7.8	25	World	2	Kuula et al	2019	Kuula L, Gradisar M, Martinmäki K, Richardson C, Bonnar D, Bartel K, Lang C, Leinonen L, Pesonen AK. Using big data to explore worldwide trends in objective sleep in the transition to adulthood. Sleep Med. 2019 Oct;62:69-76. doi: 10.1016/j.sleep.2019.07.024.	5	Taken from a graph
24	7.46667	24.1833	7.76667	26	World	2	Kuula et al	2019	Kuula L, Gradisar M, Martinmäki K, Richardson C, Bonnar D, Bartel K, Lang C, Leinonen L, Pesonen AK. Using big data to explore worldwide trends in objective sleep in the transition to adulthood. Sleep Med. 2019 Oct;62:69-76. doi: 10.1016/j.sleep.2019.07.024.	5	Taken from a graph
23.8667	7.41667	24.15	7.73333	27	World	2	Kuula et al	2019	Kuula L, Gradisar M, Martinmäki K, Richardson C, Bonnar D, Bartel K, Lang C, Leinonen L, Pesonen AK. Using big data to explore worldwide trends in objective sleep in the transition to adulthood. Sleep Med. 2019 Oct;62:69-76. doi: 10.1016/j.sleep.2019.07.024.	5	Taken from a graph
23.75	7.33333	23.9833	7.66667	28	World	2	Kuula et al	2019	Kuula L, Gradisar M, Martinmäki K, Richardson C, Bonnar D, Bartel K, Lang C, Leinonen L, Pesonen AK. Using big data to explore worldwide trends in objective sleep in the transition to adulthood. Sleep Med. 2019 Oct;62:69-76. doi: 10.1016/j.sleep.2019.07.024.	5	Taken from a graph
23.7167	7.31667	23.95	7.55	29	World	2	Kuula et al	2019	Kuula L, Gradisar M, Martinmäki K, Richardson C, Bonnar D, Bartel K, Lang C, Leinonen L, Pesonen AK. Using big data to explore worldwide trends in objective sleep in the transition to adulthood. Sleep Med. 2019 Oct;62:69-76. doi: 10.1016/j.sleep.2019.07.024.	5	Taken from a graph
23.7167	7.3	23.9667	7.5	30	World	2	Kuula et al	2019	Kuula L, Gradisar M, Martinmäki K, Richardson C, Bonnar D, Bartel K, Lang C, Leinonen L, Pesonen AK. Using big data to explore worldwide trends in objective sleep in the transition to adulthood. Sleep Med. 2019 Oct;62:69-76. doi: 10.1016/j.sleep.2019.07.024.	5	Taken from a graph
21.7889	6.97778	22.5	8.88889	9.3	China	0	Yeung et al	2019	Yeung WF, Yu BY, Ho YS, Ho FYY, Chung KF, Lee RLT, Wong C, Lam MY. Validation of the Chinese Version of the Children's ChronoType Questionnaire (CCTQ) in school-aged children. Chronobiol Int. 2019 Dec;36(12):1681-1690. doi: 10.1080/07420528.2019.1673769.	4	Averaged over chronotypes
23.65	6.73333	25.3333	9.55	27.8	Mexico	0	Arrona-Palacios et al	2020	Arrona-Palacios A, Díaz-Morales JF, Adan A, Randler C. Sleep habits, circadian preferences and substance use in a Mexican population: the use of the Morningness-Eveningness-Stability-Scale improved (MESSi). Chronobiol Int. 2020 Jan;37(1):111-122. doi: 10.1080/07420528.2019.1688339.
23.5	6.3	24.3	8.5	16.1	USA	2	Dunster et al	2018	Dunster GP, de la Iglesia L, Ben-Hamo M, Nave C, Fleischer JG, Panda S, de la Iglesia HO. Sleepmore in Seattle: Later school start times are associated with more sleep and better performance in high school students. Sci Adv. 2018 Dec 12;4(12):eaau6200. doi: 10.1126/sciadv.aau6200.	5,11	Taken from a graph & Early school start time
25.1833	8.34167	26.3583	9.44167	22	Brazil	2	Wendt et al	2020	Wendt A, da Silva ICM, Gonçalves H, Assunção MCF, Menezes AMB, Wehrmeister FC. Sleep parameters measured by accelerometry: descriptive analyses from the 22-year follow-up of the Pelotas 1993 birth cohort. Sleep Med. 2020 Mar;67:83-90. doi: 10.1016/j.sleep.2019.10.020.	9	Averaged over participants
23.85	7.61667	24.9	9.86667	21.5	Spain	0	Zerón-Rugerio et al	2019	Zerón-Rugerio MF, Cambras T, Izquierdo-Pulido M. Social Jet Lag Associates Negatively with the Adherence to the Mediterranean Diet and Body Mass Index among Young Adults. Nutrients. 2019 Jul 30;11(8):1756. doi: 10.3390/nu11081756.
24.4333	7.86667	25.25	10.15	20	Lithuania	0	Jokubauskas et al	2019	Jokubauskas L, Baltrušaitytė A, Pileičikienė G, Žekonis G. Interrelationships between distinct circadian manifestations of possible bruxism, perceived stress, chronotype and social jetlag in a population of undergraduate students. Chronobiol Int. 2019 Nov;36(11):1558-1569. doi: 10.1080/07420528.2019.1660356.
24.3667	7.3	25.0667	9.53333	25	Lithuania	0	Jokubauskas et al	2019	Jokubauskas L, Baltrušaitytė A, Pileičikienė G, Žekonis G. Interrelationships between distinct circadian manifestations of possible bruxism, perceived stress, chronotype and social jetlag in a population of undergraduate students. Chronobiol Int. 2019 Nov;36(11):1558-1569. doi: 10.1080/07420528.2019.1660356.
22.5333	5.9	23.65	9.55	13.5	USA	0	Owens et al	2017	Owens JA, Dearth-Wesley T, Herman AN, Oakes JM, Whitaker RC. A quasi-experimental study of the impact of school start time changes on adolescent sleep. Sleep Health. 2017 Dec;3(6):437-443. doi: 10.1016/j.sleh.2017.09.001.	7	Data of control groups/conditions
22.17	6.23	23.425	8.855	13	Brazil	0	Carissimi et al	2016	Carissimi A, Dresch F, Martins AC, Levandovski RM, Adan A, Natale V, Martoni M, Hidalgo MP. The influence of school time on sleep patterns of children and adolescents. Sleep Med. 2016 Mar;19:33-9. doi: 10.1016/j.sleep.2015.09.024.	11	Early school start time
22.3667	6.33333	24.5333	9.73333	15.6	USA	0	Mathew et al	2019	Mathew GM, Li X, Hale L, Chang AM. Sleep duration and social jetlag are independently associated with anxious symptoms in adolescents. Chronobiol Int. 2019 Apr;36(4):461-469. doi: 10.1080/07420528.2018.1509079.
24.3667	7.1	25.2	10.1167	19.4	Russia	0	Borisenkov et al	2022	Borisenkov Mikhail F. , Sergey V. Popov, Vasily V. Smirnov, Denis G. Gubin, Ivan M. Petrov, Tatyana N. Vasilkova, Svetlana V. Solovieva, Ekaterina A. Martinson, Anna A. Pechеrkina, Olga I. Dorogina & Elvira E. Symaniuk (2022) Associations among sleep-wake rhythm characteristics, time perspective and psycho-emotional state during COVID-19 isolation, Biological Rhythm Research, DOI: 10.1080/0929101…	16	Before COVID19 restrictions
23.045	7.245	24.735	10.065	17.7	USA	0	Gradisar et al	2008	Gradisar, M., Robinson, J., Wright, H.,Paine, S., Gamble, A. Adolescent napping behavior: Comparisons of school week versus weekend sleep patterns. Sleep and Biological RhythmsVolume 6(3), July 2008, 183-186.
22.3167	7.75	23.1333	9.6	15.5	USA	0	Gershon et al	2018	Gershon A, Johnson SL, Thomas L, Singh MK. Double trouble: Weekend sleep changes are associated with increased impulsivity among adolescents with bipolar I disorder. Bipolar Disord. 2019 Mar;21(2):132-141. doi: 10.1111/bdi.12658.	7	Data of control groups/conditions
23.5333	6.28333	24.25	9.26667	16	Singapore	0	Yeo et al	2019	Yeo SC, Jos AM, Erwin C, Lee SM, Lee XK, Lo JC, Chee MWL, Gooley JJ. Associations of sleep duration on school nights with self-rated health, overweight, and depression symptoms in adolescents: problems and possible solutions. Sleep Med. 2019 Aug;60:96-108. doi: 10.1016/j.sleep.2018.10.041.
24	7.1	25.1	8.5	15.7	Australia	2	Blunden et al	2019	Blunden S, Magee C, Clarkson L, Searle A, Banks S, Olds T. Interindividual and intraindividual variability in adolescent sleep patterns across an entire school term: A pilot study. Sleep Health. 2019 Dec;5(6):546-554. doi: 10.1016/j.sleh.2019.08.002.	5	Taken from a graph
23.1583	7.85833	25.425	10.075	24.8	Germany	0	Faßl et al	2019	Faßl C, Quante M, Mariani S, Randler C. Preliminary findings for the validity of the Morningness-Eveningness-Stability Scale improved (MESSi): Correlations with activity levels and personality. Chronobiol Int. 2019 Jan;36(1):135-142. doi: 10.1080/07420528.2018.1519570.	4	Averaged over chronotypes
23.0133	6.20167	23.27	7.97	28.4	India	0	Singh et al	2019	Singh M, Singh A, Sachdev S, Sleep wake pattern, daytime sleepiness and sleep quality in postgraduate students and demonstrators in medical non-clinical field. IP Indian J Neurosci 2019;5(3):155-159
24.55	8.81667	25.1167	9.88333	18.9	UK	1	Shochat et al	2019	Shochat T, Santhi N, Herer P, Flavell SA, Skeldon AC, Dijk DJ. Sleep Timing in Late Autumn and Late Spring Associates With Light Exposure Rather Than Sun Time in College Students. Front Neurosci. 2019 Aug 28;13:882. doi: 10.3389/fnins.2019.00882.
23.7389	7.20556	23.8722	8.46667	20	Brazil	1	Duarte & Menna-Barreto	2021	Duarte LL & Menna-Barreto L Chronotypes and circadian rhythms in university students, Biological Rhythm Research, 2021: DOI: 10.1080/09291016.2021.1903791	4	Averaged over chronotypes
24	7	26.8	11	15.1	Argentina	0	Calderón et al.	2021	Calderón AH et al. Sleep quality, chronotype and social jet lag of adolescents from a population with a very late chronotype. arXiv:2103.10795v1	5	Taken from a graph
24	7	26.8	11	16.1	Argentina	0	Calderón et al.	2021	Calderón AH et al. Sleep quality, chronotype and social jet lag of adolescents from a population with a very late chronotype. arXiv:2103.10795v1	5	Taken from a graph
25	7.2	27.1	12	17	Argentina	0	Calderón et al.	2021	Calderón AH et al. Sleep quality, chronotype and social jet lag of adolescents from a population with a very late chronotype. arXiv:2103.10795v1	5	Taken from a graph
25.3	9.2	27.2	11.5	21	Argentina	0	Calderón et al.	2021	Calderón AH et al. Sleep quality, chronotype and social jet lag of adolescents from a population with a very late chronotype. arXiv:2103.10795v1	5	Taken from a graph
24.3	7.4	25	9	37	Argentina	0	Calderón et al.	2021	Calderón AH et al. Sleep quality, chronotype and social jet lag of adolescents from a population with a very late chronotype. arXiv:2103.10795v1	5	Taken from a graph
22.7667	6.71667	23.4167	7.9	50	Germany	0	Randler et al	2021	Randler C, Eberhard K, Staller N, Tryjanowski P.Negative social jetlag – special consideration of leisure activities and evidence from birdwatchers. J Sleep Res 2021	0
23.654	6.404	24.4	7.515	24	USA	2	Rezaei & Grandner	2021	Rezaei N, Grandner MA. Changes in Sleep Duration, Timing, and Variability during the COVID-19 Pandemic: Large-Scale Fitbit Data from 6 Major U.S. Cities. Sleep Health 2021	5,16	Taken from a graph & Before COVID19 restrictions
23.26	5.802	23.89	6.915	39.5	USA	2	Rezaei & Grandner	2021	Rezaei N, Grandner MA. Changes in Sleep Duration, Timing, and Variability during the COVID-19 Pandemic: Large-Scale Fitbit Data from 6 Major U.S. Cities. Sleep Health 2021	5,16	Taken from a graph & Before COVID19 restrictions
23.174	5.6	23.625	6.5	57.5	USA	2	Rezaei & Grandner	2021	Rezaei N, Grandner MA. Changes in Sleep Duration, Timing, and Variability during the COVID-19 Pandemic: Large-Scale Fitbit Data from 6 Major U.S. Cities. Sleep Health 2021	5,16	Taken from a graph & Before COVID19 restrictions
23.41	5.928	23.58	6.325	70	USA	2	Rezaei & Grandner	2021	Rezaei N, Grandner MA. Changes in Sleep Duration, Timing, and Variability during the COVID-19 Pandemic: Large-Scale Fitbit Data from 6 Major U.S. Cities. Sleep Health 2021	5,16	Taken from a graph & Before COVID19 restrictions
24.5833	7.21667	25.8	9.55	38	Argentina	0	Leone et al	2020	Leone MJ, Sigman M, Golombek DA. Effects of lockdown on human sleep and chronotype during the COVID-19 pandemic. Curr Biol. 2020 Aug 17;30(16):R930-R931.	16	Before COVID19 restrictions
22.7333	6.58333	23.65	9.23333	16.3	USA	0	Becker et al	2021	Becker SP, Dvorsky MR, Breaux R, Cusick CN, Taylor KP, Langberg JM. Prospective Examination of Adolescent Sleep Patterns and Behaviors Before and During COVID-19. Sleep. 2021 Feb 25:zsab054. doi: 10.1093/sleep/zsab054.	16	Before COVID19 restrictions
22.6167	6.35	23.35	7.95	36.5	Sweden	0	Benedict et al	2021	Benedict C, Brandão LEM, Merikanto I, Partinen M, Bjorvatn B, Cedernaes J. Meal and Sleep Timing before and during the COVID-19 Pandemic: A Cross-Sectional Anonymous Survey Study from Sweden. Clocks Sleep. 2021 Apr 22;3(2):251-258.	16	Before COVID19 restrictions
22.7	6.25	23.2333	7.5	57.4	Sweden	0	Benedict et al	2021	Benedict C, Brandão LEM, Merikanto I, Partinen M, Bjorvatn B, Cedernaes J. Meal and Sleep Timing before and during the COVID-19 Pandemic: A Cross-Sectional Anonymous Survey Study from Sweden. Clocks Sleep. 2021 Apr 22;3(2):251-258.	16	Before COVID19 restrictions
21.7333	6.61667	22.8167	9.2	13	Canada	0	Ramos Socarras et al	2021	Ramos Socarras L, Potvin J, Forest G. COVID-19 and sleep patterns in adolescents and young adults. Sleep Med. 2021 Apr 15;83:26-33.	16	Before COVID19 restrictions
22.35	6.8	23.5333	9.46667	16	Canada	0	Ramos Socarras et al	2021	Ramos Socarras L, Potvin J, Forest G. COVID-19 and sleep patterns in adolescents and young adults. Sleep Med. 2021 Apr 15;83:26-33.	16	Before COVID19 restrictions
22.65	7.28333	23.8167	9.45	19.5	Canada	0	Ramos Socarras et al	2021	Ramos Socarras L, Potvin J, Forest G. COVID-19 and sleep patterns in adolescents and young adults. Sleep Med. 2021 Apr 15;83:26-33.	16	Before COVID19 restrictions
22.7667	7.48333	23.7333	9.33333	23.5	Canada	0	Ramos Socarras et al	2021	Ramos Socarras L, Potvin J, Forest G. COVID-19 and sleep patterns in adolescents and young adults. Sleep Med. 2021 Apr 15;83:26-33.	16	Before COVID19 restrictions
23.97	7.68	24.37	8.71	22.4	China	0	Dai et al	2021	Dai W, Zhou J, Li G, Zhang B, Ma N. Maintaining normal sleep patterns, lifestyles and emotion during the COVID-19 pandemic: The stabilizing effect of daytime napping. J Sleep Res. 2021 Jan 8:e13259.	16	Before COVID19 restrictions
24.25	7.16667	24.9167	8.41667	30.9	Singapore	0	Ong et al	2021	Ong JL, Lau T, Massar SAA, Chong ZT, Ng BKL, Koek D, Zhao W, Yeo BTT, Cheong K, Chee MWL. COVID-19-related mobility reduction: heterogenous effects on sleep and physical activity rhythms. Sleep. 2021 Feb 12;44(2):zsaa179.	16	Before COVID19 restrictions
24.15	8.05	24.9	9.3	22.2	USA	0	Wright et al	2020	Wright KP Jr, Linton SK, Withrow D, Casiraghi L, Lanza SM, Iglesia H, Vetter C, Depner CM. Sleep in university students prior to and during COVID-19 Stay-at-Home orders. Curr Biol. 2020 Jul 20;30(14):R797-R798.	16	Before COVID19 restrictions
22.9	6.4	23.95	8.25	30	Switzerland	0	Blume et al	2020	Blume C, Schmidt MH, Cajochen C. Effects of the COVID-19 lockdown on human sleep and rest-activity rhythms. Curr Biol. 2020 Jul 20;30(14):R795-R797.	16	Before COVID19 restrictions
20.5333	7.06667	21.1667	7.7	4	USA	0	Meltzer et al	2021	Meltzer LJ, Wahlstrom KL, Plog AE, Strand MJ. Changing school start times: impact on sleep in primary and secondary school students. Sleep. 2021 Apr 15:zsab048.	11	Early school start time
21.2167	7.08333	22.35	8.55	8	USA	0	Meltzer et al	2021	Meltzer LJ, Wahlstrom KL, Plog AE, Strand MJ. Changing school start times: impact on sleep in primary and secondary school students. Sleep. 2021 Apr 15:zsab048.	11	Early school start time
21.8167	6.45	23.3667	9.2	12.5	USA	0	Meltzer et al	2021	Meltzer LJ, Wahlstrom KL, Plog AE, Strand MJ. Changing school start times: impact on sleep in primary and secondary school students. Sleep. 2021 Apr 15:zsab048.	11	Early school start time
22.3833	5.76667	23.7833	9.26667	16	USA	0	Meltzer et al	2021	Meltzer LJ, Wahlstrom KL, Plog AE, Strand MJ. Changing school start times: impact on sleep in primary and secondary school students. Sleep. 2021 Apr 15:zsab048.	11	Early school start time
22.0167	6.11667	23.5833	9.38333	10.8	Mexico	0	Arrona-Palacios et al	2021	Arrona-Palacios A, Díaz-Morales JF, Adan A. Sleep habits and circadian preferences in school-aged children attending a Mexican double-shift school system. Sleep Med. 2021 May;81:116-119.	11	Early school start time
23.7333	7.81667	25.05	9.18333	23.5	USA	2	Brooks et al	2021	Brooks C, Shaafi Kabiri N, Bhangu J, Cai X, Pickering E, Erb MK, Auerbach S, Bonato P, Moore TL, Mortazavi F, Thomas K. The impact of chronotype on circadian rest-activity rhythm and sleep characteristics across the week. Chronobiol Int. 2021 Jun 16:1-16. doi: 10.1080/07420528.2021.1937197.
22.5833	6.48333	23.8833	9.88333	16.09	Switzerland	0	Werner et al	2021	Werner H, Albrecht JN, Widmer N, Janisch D, Huber R, Jenni OG. Adolescents' preference for later school start times. J Sleep Res. 2021 Jun 13:e13401. doi: 10.1111/jsr.13401.
22.3167	7.23333	23.775	9.53333	15.75	New Zealand	0	Higgins et al	2020	Higgins S, Stoner L, Lubransky A, Howe AS, Wong JE, Black K, Skidmore P. Social jetlag is associated with cardiorespiratory fitness in male but not female adolescents. Sleep Med. 2020 Nov;75:163-170. doi: 10.1016/j.sleep.2020.07.030.	3	Averaged over genders
25	7.66667	26	10.5	21.58	Turkey	0	Bodur et al	2021	Bodur M, Baspinar B, Özçelik AÖ. A cross-sectional evaluation of the relationship between social jetlag and diet quality. Chronobiol Int. 2021 Jun 8:1-12. doi: 10.1080/07420528.2021.1935990.
22.55	6.86667	24.55	11.1333	16.5	Norway	0	Saxvig et al	2021	Saxvig IW, Bjorvatn B, Hysing M, Sivertsen B, Gradisar M, Pallesen S. Sleep in older adolescents. Results from a large cross-sectional, population-based study. J Sleep Res. 2021 Aug;30(4):e13263. doi: 10.1111/jsr.13263.
24.425	7.875	25.8417	10.9583	16.4	Australia	1	Lang et al	2021	Lang, C., Richardson, C., Short, M., & Gradisar, M. (2021, July 21). Low-Intensity Scheduled Morning Exercise for Adolescents with a Late Chronotype: A Novel Treatment to Improve Sleep Health. https://doi.org/10.31234/osf.io/q2gra	7	Data of control groups/conditions
22.2167	7.43333	22.3167	7.78333	15.9	Australia	1	Richardson & Gradisar	2021	Richardson C, Gradisar M. Depressed mood and repetitive negative thinking in Delayed Sleep-Wake Phase Disorder: Treatment effects and a comparison with good sleepers. J Sleep Res. 2021 Aug 4:e13452. doi: 10.1111/jsr.13452.	7	Data of control groups/conditions
23.5	6.75	24.5	9.75	15.8	Germany	1	Biller et al	2021	Biller Anna M., Carmen Molenda, Giulia Zerbini, Till Roenneberg, Eva C. Winnebeck.One year later: longitudinal effects of flexible school start times on teenage sleep and subjective psychological outcomes.bioRxiv 2021.07.27.453940; doi: https://doi.org/10.1101/2021.07.27.453940	5,11	Taken from a graph & Early school start time
21.6083	6.79167	21.8167	6.95833	10.23	New Zealand	0	Higgins et al	2021	Higgins S, Stoner L, Black K, Wong JE, Quigg R, Meredith-Jones K, Skidmore PM. Social jetlag is associated with obesity-related outcomes in 9-11-year-old children, independent of other sleep characteristics. Sleep Med. 2021 Aug;84:294-302. doi: 10.1016/j.sleep.2021.06.014.	3	Averaged over genders
25.0667	8.18333	25.65	9.93333	20.6	Singapore	0	Yeo et al	2021	Yeo Sing Chen, Jacinda Tan, Clin K.Y. Lai, Samantha Lim, Yuvan Chandramoghan, Fun Man Fung, Patricia Chen, Timothy J. Strauman, Joshua J. Gooley.University-wide chronotyping shows late-type students have lower grades, shorter sleep, poorer well-being, lower self-regulation, and more absenteeism. bioRxiv 2021.08.04.455177; doi: https://doi.org/10.1101/2021.08.04.455177
25.8	8.18333	26.0333	9.08333	20.6	Singapore	2	Yeo et al	2021	Yeo Sing Chen, Jacinda Tan, Clin K.Y. Lai, Samantha Lim, Yuvan Chandramoghan, Fun Man Fung, Patricia Chen, Timothy J. Strauman, Joshua J. Gooley.University-wide chronotyping shows late-type students have lower grades, shorter sleep, poorer well-being, lower self-regulation, and more absenteeism. bioRxiv 2021.08.04.455177; doi: https://doi.org/10.1101/2021.08.04.455177
24.0333	7.71667	24.5667	8.65	30.7	USA	0	Yang et al	2021	Yang PL, Burr RL, de la Iglesia HO, Buchanan DT, Ward TM, Landis CA, Heitkemper MM. Associations between chronotype, social jetlag, and weekday sleep in women with irritable bowel syndrome. Chronobiol Int. 2021 May;38(5):742-752. doi: 10.1080/07420528.2021.1885430.	7	Data of control groups/conditions
23.9	6.98333	24.6167	10.1333	13.8	China	0	Chen et al	2021	Chen SJ, Zhang JH, Li SX, Tsang CC, Chan KCC, Au CT, Li AM, Kong APS, Wing YK, Chan NY. The trajectories and associations of eveningness and insomnia with daytime sleepiness, depression and suicidal ideation in adolescents: A 3-year longitudinal study. J Affect Disord. 2021 Jul 19;294:533-542. doi: 10.1016/j.jad.2021.07.033.
23.8	7.05	25.1667	10.0333	15.7	Turkey	0	Uslu et al	2021	Uslu E, Özsaban A, Çağan Ö. Social Jetlag in adolescents: From a nursing perspective. J Child Adolesc Psychiatr Nurs. 2021 May 30. doi: 10.1111/jcap.12332.
23.2167	6.73333	24.2	9.8	14.8	China	0	Chan et al	2020	Chan NY, Zhang J, Tsang CC, Li AM, Chan JWY, Wing YK, Li SX. The associations of insomnia symptoms and chronotype with daytime sleepiness, mood symptoms and suicide risk in adolescents. Sleep Med. 2020 Oct;74:124-131. doi: 10.1016/j.sleep.2020.05.035.
22.4333	6.93333	23.1333	8.25	15.4	USA	2	Bowen et al	2021	Bowen AE, Staggs S, Kaar J, Nokoff N, Simon SL. Short sleep, insomnia symptoms, and evening chronotype are correlated with poorer mood and quality of life in adolescent transgender males. Sleep Health. 2021 Apr 16:S2352-7218(21)00065-6. doi: 10.1016/j.sleh.2021.03.008.
23.2333	7.7	24.6333	9.81667	22.9	Norway	0	Sivertsen et al	2021	Sivertsen B, Harvey AG, Gradisar M, Pallesen S, Hysing M. Delayed sleep-wake phase disorder in young adults: prevalence and correlates from a national survey of Norwegian university students. Sleep Med. 2021 Jan;77:184-191. doi: 10.1016/j.sleep.2020.09.028.	7	Data of control groups/conditions
22.1333	6.83333	22.7167	7.91667	12.7	Australia	0	Stone et al	2021	Stone JE, Phillips AJK, Chachos E, Hand AJ, Lu S, Carskadon MA, Klerman EB, Lockley SW, Wiley JF, Bei B, Rajaratnam SMW; CLASS Study Team. In-person vs home schooling during the COVID-19 pandemic: Differences in sleep, circadian timing, and mood in early adolescence. J Pineal Res. 2021 Jul 17:e12757. doi: 10.1111/jpi.12757.	16	Before COVID19 restrictions
22.5167	6.31667	24	9.48333	8.9	USA	0	Meltzer et al	2021	Meltzer LJ, Saletin JM, Honaker SM, Owens JA, Seixas A, Wahlstrom KL, Wolfson AR, Wong P, Carskadon MA. COVID-19 instructional approaches (in-person, online, hybrid), school start times, and sleep in over 5,000 U.S. adolescents. Sleep. 2021 Aug 17:zsab180. doi: 10.1093/sleep/zsab180.	16	Before COVID19 restrictions
22.95	6.33333	24.4333	9.65	16.1	USA	0	Meltzer et al	2021	Meltzer LJ, Saletin JM, Honaker SM, Owens JA, Seixas A, Wahlstrom KL, Wolfson AR, Wong P, Carskadon MA. COVID-19 instructional approaches (in-person, online, hybrid), school start times, and sleep in over 5,000 U.S. adolescents. Sleep. 2021 Aug 17:zsab180. doi: 10.1093/sleep/zsab180.	16	Before COVID19 restrictions
24.7844	6.90824	25.0588	8.27733	38.8	Finland	0	Merikanto et al	2021	Merikanto I, Kortesoja L, Benedict C, Chung F, Cedernaes J, Espie CA, Morin CM, Dauvilliers Y, Partinen M, De Gennaro L, Wing YK, Chan NY, Inoue Y, Matsui K, Holzinger B, Plazzi G, Mota-Rolim SA, Leger D, Penzel T, Bjorvatn B. Evening-types show highest increase of sleep and mental health problems during the COVID-19 pandemic - Multinational study on 19,267 adults. Sleep. 2021 Aug 25:zsab216. doi…	4,16	Averaged over chronotypes & Before COVID19 restrictions
21.35	7.15	21.85	7.35	8.1	Finland	0	Kuula et al	2018	Kuula L, Pesonen AK, Merikanto I, Gradisar M, Lahti J, Heinonen K, Kajantie E, Räikkönen K. Development of Late Circadian Preference: Sleep Timing From Childhood to Late Adolescence. J Pediatr. 2018 Mar;194:182-189.e1. doi: 10.1016/j.jpeds.2017.10.068.	4,5	Averaged over chronotypes & Taken from a graph
22.325	7.25	22.9	8.55	12.3	Finland	0	Kuula et al	2018	Kuula L, Pesonen AK, Merikanto I, Gradisar M, Lahti J, Heinonen K, Kajantie E, Räikkönen K. Development of Late Circadian Preference: Sleep Timing From Childhood to Late Adolescence. J Pediatr. 2018 Mar;194:182-189.e1. doi: 10.1016/j.jpeds.2017.10.068.	4,5	Averaged over chronotypes & Taken from a graph
23.5	7.675	24.75	9.1	16.9	Finland	0	Kuula et al	2018	Kuula L, Pesonen AK, Merikanto I, Gradisar M, Lahti J, Heinonen K, Kajantie E, Räikkönen K. Development of Late Circadian Preference: Sleep Timing From Childhood to Late Adolescence. J Pediatr. 2018 Mar;194:182-189.e1. doi: 10.1016/j.jpeds.2017.10.068.	4,5	Averaged over chronotypes & Taken from a graph
24.0333	6.89167	24.5583	9.85833	15.1	Korea	0	Chung et al	2021	Chung JS, Choi E, Lee AR, Kim SY, Lee K, Kim BN, Park S, Jung KI, Lee SY, Park MH. The difference in sleep, depression, anxiety, and Internet addiction between Korean adolescents with different circadian preference. Indian J Psychiatry. 2020 Sep-Oct;62(5):524-530. doi: 10.4103/psychiatry.IndianJPsychiatry_254_19.	4	Averaged over chronotypes
22.4833	6.25	23.6667	8.88333	15.2	USA	2	Berry et al	2021	Berry K.M., Aaron T. Berger, Melissa N. Laska, Darin J. Erickson, Kathleen M. Lenk, Conrad Iber, Kelsie M. Full, Kyla Wahlstrom, Susan Redline, Rachel Widome, Weekend night vs. school night sleep patterns, weight status, and weight-related behaviors among adolescents, Sleep Health, 2021,
23.5	6.5	24.3	8.5	16.2	USA	2	Dunster et al	2018	Dunster GP, de la Iglesia L, Ben-Hamo M, Nave C, Fleischer JG, Panda S, de la Iglesia HO. Sleepmore in Seattle: Later school start times are associated with more sleep and better performance in high school students. Sci Adv. 2018 Dec 12;4(12):eaau6200. doi: 10.1126/sciadv.aau6200.	5	Taken from a graph
25.15	8.01667	25.6167	9.58333	21.5	Japan	0	Higuchi et al	2021	Higuchi S, Lin Y, Qiu J, Zhang Y, Ohashi M, Lee SI, Kitamura S, Yasukouchi A. Is the use of high correlated color temperature light at night related to delay of sleep timing in university students? A cross-country study in Japan and China. J Physiol Anthropol. 2021 Jun 8;40(1):7. doi: 10.1186/s40101-021-00257-x.
23.9667	7.7	24.3667	8.76667	23.3	China	0	Higuchi et al	2021	Higuchi S, Lin Y, Qiu J, Zhang Y, Ohashi M, Lee SI, Kitamura S, Yasukouchi A. Is the use of high correlated color temperature light at night related to delay of sleep timing in university students? A cross-country study in Japan and China. J Physiol Anthropol. 2021 Jun 8;40(1):7. doi: 10.1186/s40101-021-00257-x.
23.5333	6.13333	23.7833	7.43333	41.4	Japan	0	Adachi et al	2021	Adachi H, Yamamoto R, Fujino R, Kanayama D, Sakagami Y, Akamine S, Marutani N, Yanagida K, Mamiya Y, Koyama M, Shigedo Y, Sugita Y, Mashita M, Nakano N, Watanabe K, Ikeda M, Kudo T. Association of weekday-to-weekend sleep differences and stress response among a Japanese working population: a cross-sectional study. Sleep Med. 2021 Jun;82:159-164. doi: 10.1016/j.sleep.2021.04.006.
24.93	7.02	25.49	9.24	36.4	Japan	0	Takaesu et al	2021	Takaesu Y, Shimura A, Komada Y, Futenma K, Ishii M, Sugiura K, Watanabe K, Inoue Y. Association of sleep duration on workdays or free days and social jetlag with job stress. Psychiatry Clin Neurosci. 2021 Aug;75(8):244-249. doi: 10.1111/pcn.13274.
23.5	6.1	24.5	9	15.8	Brazil	0	de Oliveira et al	2020	de Oliveira, M.L.C., de Nogueira Holanda, F.W., Valdez, P., de Almondes, K.M. and de Azevedo, C.V.M. (2020), Impact of Electronic Device Usage Before Bedtime on Sleep and Attention in Adolescents. Mind, Brain, and Education, 14: 376-386.
24.5125	8.07083	24.7292	8.7875	22.3	Netherlands	1	Leenaars et al	2019	Leenaars CHC, Lucassen MFG, Borger N, Houben E, Kalsbeek A. Social Jet-Lag in Tertiary Students Following a Modern Curriculum with Few Time-Tabled Contact Hours: A Pilot Study. Clocks Sleep. 2019 Jul 8;1(3):306-318. doi: 10.3390/clockssleep1030026.	4	Averaged over chronotypes
22.2667	6.88333	22.8833	7.23333	13.2	Australia	2	Agostini et al	2018	Agostini A, Pignata S, Camporeale R, Scott K, Dorrian J, Way A, Ryan P, Martin J, Kennedy D, Lushington K. Changes in growth and sleep across school nights, weekends and a winter holiday period in two Australian schools. Chronobiol Int. 2018 May;35(5):691-704. doi: 10.1080/07420528.2018.1430037.
23.9	7.05833	24.6	8.425	31.45	Korea	0	Lee et al	2014	Lee JH, Kim SJ, Lee SY, Jang KH, Kim IS, Duffy JF. Reliability and validity of the Korean version of Morningness-Eveningness Questionnaire in adults aged 20-39 years. Chronobiol Int. 2014 May;31(4):479-86. doi: 10.3109/07420528.2013.867864.	4	Averaged over chronotypes
21	6.75	21.4167	7.5	5	Japan	0	Doi et al	2014	Doi Y, Ishihara K, Uchiyama M. Sleep/wake patterns and circadian typology in preschool children based on standardized parental self-reports. Chronobiol Int. 2014 Apr;31(3):328-36. doi: 10.3109/07420528.2013.852103.	4	Averaged over chronotypes
22.6167	6.98333	23.7833	9.35	14.7	Brazil	0	de Souza & Hidalgo	2014	de Souza CM, Hidalgo MP. Midpoint of sleep on school days is associated with depression among adolescents. Chronobiol Int. 2014 Mar;31(2):199-205. doi: 10.3109/07420528.2013.838575.	7	Data of control groups/conditions
20.5167	6.68333	22.1583	8.60833	10.2	Germany	0	Arbabi et al	2015	Arbabi T, Vollmer C, Dorfler T, Randler C. The influence of chronotype and intelligence on academic achievement in primary school is mediated by conscientiousness, midpoint of sleep and motivation. Chronobiol Int. 2015 Apr;32(3):349-57. doi: 10.3109/07420528.2014.980508.
23	7	24.1	8.5	27.3	Brazil	0	Gontijo et al	2019	Gontijo CA, Cabral BBM, Balieiro LCT, Teixeira GP, Fahmy WM, Maia YCP, Crispim CA. Time-related eating patterns and chronotype are associated with diet quality in pregnant women. Chronobiol Int. 2019 Jan;36(1):75-84. doi: 10.1080/07420528.2018.1518328.
23.15	6.06667	23.9333	8.81667	17.5	Mexico	0	Valdez et al	1996	Valdez P, Ramírez C, García A. Delaying and extending sleep during weekends: sleep recovery or circadian effect? Chronobiol Int. 1996 Aug;13(3):191-8. doi: 10.3109/07420529609012652.	11	Early school start time
24	6.83333	26	10	21.6	Brazil	0	Silva et al	2016	Silva CM, Mota MC, Miranda MT, Paim SL, Waterhouse J, Crispim CA. Chronotype, social jetlag and sleep debt are associated with dietary intake among Brazilian undergraduate students. Chronobiol Int. 2016;33(6):740-8. doi: 10.3109/07420528.2016.1167712.
20.7167	6.33333	22.2667	8.56667	11	Germany	0	Randler	2008	Randler C. Differences in sleep and circadian preference between Eastern and Western German adolescents. Chronobiol Int. 2008 Jul;25(4):565-75. doi: 10.1080/07420520802257794.
20.9833	6.33333	22.85	9.05	12	Germany	0	Randler	2008	Randler C. Differences in sleep and circadian preference between Eastern and Western German adolescents. Chronobiol Int. 2008 Jul;25(4):565-75. doi: 10.1080/07420520802257794.
21.5	6.28333	23.1667	9.23333	13	Germany	0	Randler	2008	Randler C. Differences in sleep and circadian preference between Eastern and Western German adolescents. Chronobiol Int. 2008 Jul;25(4):565-75. doi: 10.1080/07420520802257794.
21.55	6.28333	23.4833	9.53333	14	Germany	0	Randler	2008	Randler C. Differences in sleep and circadian preference between Eastern and Western German adolescents. Chronobiol Int. 2008 Jul;25(4):565-75. doi: 10.1080/07420520802257794.
22.05	6.2	24.3	9.71667	15	Germany	0	Randler	2008	Randler C. Differences in sleep and circadian preference between Eastern and Western German adolescents. Chronobiol Int. 2008 Jul;25(4):565-75. doi: 10.1080/07420520802257794.
21.8667	6.25	24.5333	10.05	16	Germany	0	Randler	2008	Randler C. Differences in sleep and circadian preference between Eastern and Western German adolescents. Chronobiol Int. 2008 Jul;25(4):565-75. doi: 10.1080/07420520802257794.
21.6833	7.1	21.9167	7.65	2.5	Japan	0	Komada et al	2011	Komada Y, Abe T, Okajima I, Asaoka S, Matsuura N, Usui A, Shirakawa S, Inoue Y. Short sleep duration and irregular bedtime are associated with increased behavioral problems among Japanese preschool-age children. Tohoku J Exp Med. 2011 Jun;224(2):127-36. doi: 10.1620/tjem.224.127.
21.85	7.18333	22.1	7.7	4.5	Japan	0	Komada et al	2011	Komada Y, Abe T, Okajima I, Asaoka S, Matsuura N, Usui A, Shirakawa S, Inoue Y. Short sleep duration and irregular bedtime are associated with increased behavioral problems among Japanese preschool-age children. Tohoku J Exp Med. 2011 Jun;224(2):127-36. doi: 10.1620/tjem.224.127.
23.33	6.12	25.63	10.56	22.9	Saudi Arabia	0	Mirghani et al	2019	Mirghani HO, Albalawi KS, Alali OY, Albalawi WM, Albalawi KM, Aljohani TR, Albalawi WS. Breakfast skipping, late dinner intake and chronotype (eveningness-morningness) among medical students in Tabuk City, Saudi Arabia. Pan Afr Med J. 2019 Dec 5;34:178. doi: 10.11604/pamj.2019.34.178.16250.
21.75	7.55	22.15	8.35	1.7	Italy	0	Cerasuolo et al	2021	Cerasuolo M, Malloggi S, Conte F, Albinni B, De Rosa O, Rescott ML, Giganti F, Ficca G. The Effects of the COVID19-Related Lockdown Are Modulated by Age: An Italian Study in Toddlers and Pre-Schoolers. Brain Sci. 2021 Aug 9;11(8):1051. doi: 10.3390/brainsci11081051.	5,16	Taken from a graph & Before COVID19 restrictions
21.45	7.25	22.4	9	4.8	Italy	0	Cerasuolo et al	2021	Cerasuolo M, Malloggi S, Conte F, Albinni B, De Rosa O, Rescott ML, Giganti F, Ficca G. The Effects of the COVID19-Related Lockdown Are Modulated by Age: An Italian Study in Toddlers and Pre-Schoolers. Brain Sci. 2021 Aug 9;11(8):1051. doi: 10.3390/brainsci11081051.	5,16	Taken from a graph & Before COVID19 restrictions
23.3667	7.27778	24.0667	8.32222	34.2	Korea	0	Doi et al	2016	Doi Y, Ishihara K, Uchiyama M. Epidemiological study on chronotype among preschool children in Japan: Prevalence, sleep-wake patterns, and associated factors. Chronobiol Int. 2016;33(10):1340-1350. doi: 10.1080/07420528.2016.1217231.	4	Averaged over chronotypes
23.9417	7.725	25.7833	10.1917	21.5	Italy	0	Malloggi et al	2021	Malloggi S, Conte F, Albinni B, Gronchi G, Ficca G, Giganti F. Sleep and psychological characteristics in habitual self-awakeners and forced awakeners. Chronobiol Int. 2021 Dec 6:1-10. doi: 10.1080/07420528.2021.2003375.	9	Averaged over participants
23	6	23.5	8	44	Switzerland	0	Albrecht et al	2021	Albrecht JN, Werner H, Yaw ML, Jenni OG, Huber R. Teachers' preference for later school start times. J Sleep Res. 2021 Dec 19:e13534. doi: 10.1111/jsr.13534.
23.65	6.31667	26.0667	11.3	13.5	Argentina	0	Ferrante et al	2021	Ferrante GR, Goldin A, Sigman M, Leone M. As Time Goes By: Effects of Basal Chronotype and School Timing on Chronotype Development During Adolescence.Research Square, 2021. DOI: https://doi.org/10.21203/rs.3.rs-1118245/v1	11	Early school start time
24.6333	6.41667	26.3667	11.5	17.5	Argentina	0	Ferrante et al	2021	Ferrante GR, Goldin A, Sigman M, Leone M. As Time Goes By: Effects of Basal Chronotype and School Timing on Chronotype Development During Adolescence.Research Square, 2021. DOI: https://doi.org/10.21203/rs.3.rs-1118245/v1	11	Early school start time
21.95	8.35	23.69	10.86	13	USA	0	Zhang et al	2017	Zhang J, Paksarian D, Lamers F, Hickie IB, He J, Merikangas KR. Sleep Patterns and Mental Health Correlates in US Adolescents. J Pediatr. 2017 Mar;182:137-143. doi: 10.1016/j.jpeds.2016.11.007.
22.3667	7.91667	24.0967	10.8167	14	USA	0	Zhang et al	2017	Zhang J, Paksarian D, Lamers F, Hickie IB, He J, Merikangas KR. Sleep Patterns and Mental Health Correlates in US Adolescents. J Pediatr. 2017 Mar;182:137-143. doi: 10.1016/j.jpeds.2016.11.007.
22.5167	7.7	24.3967	10.91	15	USA	0	Zhang et al	2017	Zhang J, Paksarian D, Lamers F, Hickie IB, He J, Merikangas KR. Sleep Patterns and Mental Health Correlates in US Adolescents. J Pediatr. 2017 Mar;182:137-143. doi: 10.1016/j.jpeds.2016.11.007.
22.75	7.51667	24.64	10.6467	16	USA	0	Zhang et al	2017	Zhang J, Paksarian D, Lamers F, Hickie IB, He J, Merikangas KR. Sleep Patterns and Mental Health Correlates in US Adolescents. J Pediatr. 2017 Mar;182:137-143. doi: 10.1016/j.jpeds.2016.11.007.
23.25	7.31667	25.06	10.4267	17	USA	0	Zhang et al	2017	Zhang J, Paksarian D, Lamers F, Hickie IB, He J, Merikangas KR. Sleep Patterns and Mental Health Correlates in US Adolescents. J Pediatr. 2017 Mar;182:137-143. doi: 10.1016/j.jpeds.2016.11.007.
23.55	7.28333	25.33	10.0433	18	USA	0	Zhang et al	2017	Zhang J, Paksarian D, Lamers F, Hickie IB, He J, Merikangas KR. Sleep Patterns and Mental Health Correlates in US Adolescents. J Pediatr. 2017 Mar;182:137-143. doi: 10.1016/j.jpeds.2016.11.007.
21.325	7.34167	21.85	7.83333	8.1	Finland	0	Pesonen et al	2010	Pesonen AK, Räikkönen K, Paavonen EJ, Heinonen K, Komsi N, Lahti J, Kajantie E, Järvenpää AL, Strandberg T. Sleep duration and regularity are associated with behavioral problems in 8-year-old children. Int J Behav Med. 2010 Dec;17(4):298-305. doi: 10.1007/s12529-009-9065-1.	3	Averaged over genders
23.25	6.91667	24.5	9.65	17.3	USA	0	Troxel et al	2018	Troxel WM, Tucker JS, Ewing B, Miles JNV, D'Amico EJ. Sleepy Teens and Energy Drink Use: Results From an Ethnically Diverse Sample of Youth. Behav Sleep Med. 2018 May-Jun;16(3):223-234. doi: 10.1080/15402002.2016.1188390.
23.3833	7	24.3333	9.96667	14.5	Hong Kong	0	Chung et al	2013	Chung KF, Kan KKK, Yeung WF. Sleep duration, sleep-wake schedule regularity, and body weight in Hong Kong Chinese adolescents. Biol Rthym Res 2013; 44(2):169-79
21.9167	7.03333	22.9167	8.83333	9.7	China	0	Zhang et al	2015	Zhang B, Hao Y, Zhou J, Jia F, Li X, Tang Y, Zheng H. The association between sleep patterns and overweight/obesity in Chinese children: a cross-sectional study. Neuropsychiatr Dis Treat. 2015 Aug 24;11:2209-16. doi: 10.2147/NDT.S90838.	7	Data of control groups/conditions
22.6333	6.07333	23.9833	9.61333	15	USA	0	O'Brien et al	2005	O'Brien EM, Mindell JA. Sleep and risk-taking behavior in adolescents. Behav Sleep Med. 2005;3(3):113-33. doi: 10.1207/s15402010bsm0303_1.
23.1167	6.29667	24.7	10.08	16	USA	0	O'Brien et al	2005	O'Brien EM, Mindell JA. Sleep and risk-taking behavior in adolescents. Behav Sleep Med. 2005;3(3):113-33. doi: 10.1207/s15402010bsm0303_1.
23.2167	6.37667	25.25	10.1	17	USA	0	O'Brien et al	2005	O'Brien EM, Mindell JA. Sleep and risk-taking behavior in adolescents. Behav Sleep Med. 2005;3(3):113-33. doi: 10.1207/s15402010bsm0303_1.
23.4	5.98	25.4	10.1	18	USA	0	O'Brien et al	2005	O'Brien EM, Mindell JA. Sleep and risk-taking behavior in adolescents. Behav Sleep Med. 2005;3(3):113-33. doi: 10.1207/s15402010bsm0303_1.
25.12	7.18	26.48	10.48	22.6	Sudan	0	Mirghani et al	2015	Mirghani HO, Mohammed OS, Almurtadha YM, Ahmed MS. Good sleep quality is associated with better academic performance among Sudanese medical students. BMC Res Notes. 2015 Nov 23;8:706. doi: 10.1186/s13104-015-1712-9.	7	Data of control groups/conditions
24.06	6.15	25.68	9.69	22.4	Saudi Arabia	0	Bahammam et al	2012	Bahammam AS, Alaseem AM, Alzakri AA, Almeneessier AS, Sharif MM. The relationship between sleep and wake habits and academic performance in medical students: a cross-sectional study. BMC Med Educ. 2012 Aug 1;12:61. doi: 10.1186/1472-6920-12-61.
23.915	7.01	24.495	8.235	14.7	USA	2	Gasperetti et al	2021	Gasperetti CE, Dong L, Harvey AG. The effect of the transdiagnostic sleep and circadian intervention (TranS-C) on actigraphic estimates of sleep and rest-activity rhythms in adolescents with an evening circadian preference. Sleep Health. 2021 Dec 16:S2352-7218(21)00222-9. doi: 10.1016/j.sleh.2021.10.007.	7	Data of control groups/conditions
23.1	6.8	23.7667	7.58333	14.4	Italy	2	Filardi et al	2021	Filardi M, D'Anselmo A, Mazzoni A, Moresco M, Pizza F, Plazzi G. The importance of social zeitgeber in paediatric type 1 narcolepsy: What we can learn from the COVID-19 restrictions adopted in Italy? J Sleep Res. 2021 Jun 22:e13423. doi: 10.1111/jsr.13423.	16	Before COVID19 restrictions
21.3333	5.3	22.1	6.03333	9.2	Germany	2	Ziegler et al	2021	Ziegler M, Kaiser A, Igel C, Geissler J, Mechler K, Holz NE, Becker K, Döpfner M, Romanos M, Brandeis D, Hohmann S, Millenet S, Banaschewski T. Actigraphy-Derived Sleep Profiles of Children with and without Attention-Deficit/Hyperactivity Disorder (ADHD) over Two Weeks-Comparison, Precursor Symptoms, and the Chronotype. Brain Sci. 2021 Nov 27;11(12):1564. doi: 10.3390/brainsci11121564.
23.2333	6.73333	24.9167	10.2833	14	USA	0	Owens et al	2010	Owens JA, Belon K, Moss P. Impact of delaying school start time on adolescent sleep, mood, and behavior. Arch Pediatr Adolesc Med. 2010 Jul;164(7):608-14. doi: 10.1001/archpediatrics.2010.96.	11	Early school start time
23.5167	6.91667	24.65	10.3833	15	USA	0	Owens et al	2010	Owens JA, Belon K, Moss P. Impact of delaying school start time on adolescent sleep, mood, and behavior. Arch Pediatr Adolesc Med. 2010 Jul;164(7):608-14. doi: 10.1001/archpediatrics.2010.96.	11	Early school start time
23.6833	6.86667	25.0333	10.5	16	USA	0	Owens et al	2010	Owens JA, Belon K, Moss P. Impact of delaying school start time on adolescent sleep, mood, and behavior. Arch Pediatr Adolesc Med. 2010 Jul;164(7):608-14. doi: 10.1001/archpediatrics.2010.96.	11	Early school start time
24.2167	7.08333	25.2	10.3	17	USA	0	Owens et al	2010	Owens JA, Belon K, Moss P. Impact of delaying school start time on adolescent sleep, mood, and behavior. Arch Pediatr Adolesc Med. 2010 Jul;164(7):608-14. doi: 10.1001/archpediatrics.2010.96.	11	Early school start time
21.6417	5.29167	23.55	9.55833	13.5	USA	0	Wolfson et al	2007	Wolfson AR, Spaulding NL, Dandrow C, Baroni EM. Middle school start times: the importance of a good night's sleep for young adolescents. Behav Sleep Med. 2007;5(3):194-209. doi: 10.1080/15402000701263809.	11	Early school start time
20.38	7.9	23.64	10.61	9	Brazil	0	Panjeh et al	2021	Panjeh S, Pompeia S, Cogo-Moreira H. Probing different aspects of short and ill-timed sleep in adolescents using the Morningness-Eveningness Scale for Children. Chronobiol Int. 2021 Nov 9:1-13. doi: 10.1080/07420528.2021.1998104.
22.01	7.72	23.66	9.19	10	Brazil	0	Panjeh et al	2021	Panjeh S, Pompeia S, Cogo-Moreira H. Probing different aspects of short and ill-timed sleep in adolescents using the Morningness-Eveningness Scale for Children. Chronobiol Int. 2021 Nov 9:1-13. doi: 10.1080/07420528.2021.1998104.
22.84	7.3	24.44	10.16	11	Brazil	0	Panjeh et al	2021	Panjeh S, Pompeia S, Cogo-Moreira H. Probing different aspects of short and ill-timed sleep in adolescents using the Morningness-Eveningness Scale for Children. Chronobiol Int. 2021 Nov 9:1-13. doi: 10.1080/07420528.2021.1998104.
22.61	7.9	24.2	9.83	12	Brazil	0	Panjeh et al	2021	Panjeh S, Pompeia S, Cogo-Moreira H. Probing different aspects of short and ill-timed sleep in adolescents using the Morningness-Eveningness Scale for Children. Chronobiol Int. 2021 Nov 9:1-13. doi: 10.1080/07420528.2021.1998104.
22.82	7.9	24.66	10.24	13	Brazil	0	Panjeh et al	2021	Panjeh S, Pompeia S, Cogo-Moreira H. Probing different aspects of short and ill-timed sleep in adolescents using the Morningness-Eveningness Scale for Children. Chronobiol Int. 2021 Nov 9:1-13. doi: 10.1080/07420528.2021.1998104.
22.95	7.45	24.66	10.43	14	Brazil	0	Panjeh et al	2021	Panjeh S, Pompeia S, Cogo-Moreira H. Probing different aspects of short and ill-timed sleep in adolescents using the Morningness-Eveningness Scale for Children. Chronobiol Int. 2021 Nov 9:1-13. doi: 10.1080/07420528.2021.1998104.
22.77	6.55	24.66	10.67	15	Brazil	0	Panjeh et al	2021	Panjeh S, Pompeia S, Cogo-Moreira H. Probing different aspects of short and ill-timed sleep in adolescents using the Morningness-Eveningness Scale for Children. Chronobiol Int. 2021 Nov 9:1-13. doi: 10.1080/07420528.2021.1998104.
22	6.77	24.77	10.19	16	Brazil	0	Panjeh et al	2021	Panjeh S, Pompeia S, Cogo-Moreira H. Probing different aspects of short and ill-timed sleep in adolescents using the Morningness-Eveningness Scale for Children. Chronobiol Int. 2021 Nov 9:1-13. doi: 10.1080/07420528.2021.1998104.
22.94	7.5	24.5	9.72	17	Brazil	0	Panjeh et al	2021	Panjeh S, Pompeia S, Cogo-Moreira H. Probing different aspects of short and ill-timed sleep in adolescents using the Morningness-Eveningness Scale for Children. Chronobiol Int. 2021 Nov 9:1-13. doi: 10.1080/07420528.2021.1998104.
23.1	6.56667	23.4333	8.2	13.5	Japan	0	Tamura et al	2021	Tamura N, Komada Y, Inoue Y, Tanaka H. Social jetlag among Japanese adolescents: Association with irritable mood, daytime sleepiness, fatigue, and poor academic performance. Chronobiol Int. 2021 Nov 3:1-12. doi: 10.1080/07420528.2021.1996388.
23.35	7.06667	24.1167	7.88333	30.8	Germany	1	Cabanel et al	2021	Cabanel N, Schmidt AM, Fockenberg S, Brückmann K, Müller MJ, Kundermann B, Haag A. Circadian preference and sleep quality in healthy controls and psychiatric inpatients with major depressive disorder - An actigraphy study incorporating morning and evening mood assessments. Chronobiol Int. 2021 Nov 1:1-12. doi: 10.1080/07420528.2021.1994583.
23.9333	8.36667	24.35	9.98333	15.4	Czech Republic	2	Příhodová et al	2021	Příhodová I, Dostálová S, Bielicki P, Skibová J, Nevšímalová S, Šonka K. Delayed Sleep-Wake Phase Disorder: Can Polysomnography Be Useful? Pediatr Neurol. 2021 Nov 27;127:28-31. doi: 10.1016/j.pediatrneurol.2021.11.010.
22.9833	5.48333	24.4	9.58333	16.3	Mexico	0	Arrona-Palacios et al	2021	Arrona-Palacios A, Díaz-Morales JF, Parra-Robledo Z, Adan A. Sleep and Depressive Symptoms in the Morningness/Eveningness-Suicidal Ideation Relationship Depend on School Shift in Mexican Adolescents. J Clin Med. 2021 Oct 13;10(20):4681. doi: 10.3390/jcm10204681.	16	Before COVID19 restrictions
23.45	7.21667	24.2667	9.01667	16.9	Australia	1	Maskevich et al	2021	Maskevich S, Shen L, Drummond SPA, Bei B. What time do you plan to sleep tonight? An intense longitudinal study of adolescent daily sleep self-regulation via planning and its associations with sleep opportunity. J Child Psychol Psychiatry. 2021 Nov 22. doi: 10.1111/jcpp.13540.
23	7.46667	24.4	10.25	16.2	France	0	Saidi et al	2021	Saidi O, Pereira B, Peyrel P, Maso F, Doré E, Rochette E, Ratel S, Walrand S, Duché P. Sleep pattern and staging in elite adolescent rugby players during the in-season competitive phase compared to an age matched non-athlete population. Eur J Sport Sci. 2021 Feb 25:1-12. doi: 10.1080/17461391.2021.1887368.	7	Data of control groups/conditions
24.3667	7.36667	25.7	10.2167	15.5	Iceland	2	Stefansdottir et al	2021	Stefansdottir R, Rognvaldsdottir V, Chen KY, Johannsson E, Brychta RJ. Sleep timing and consistency are associated with the standardised test performance of Icelandic adolescents. J Sleep Res. 2021 Jun 14:e13422. doi: 10.1111/jsr.13422.
23.3167	6.8	25.5833	11.2667	17.4	Norway	0	Almaas et al	2021	Almaas MAJ, Heradstveit O, Askeland KG, Sivertsen B, Nilsen SA, Hysing M. Sleep patterns and insomnia among adolescents receiving child welfare services: A population-based study. Sleep Health. 2021 Nov 7:652. doi: 10.1016/j.sleh.2021.09.006.
23.9333	7.76667	24.2917	9.125	39.3	Spain	0	Hashemzadeh et al	2021	Hashemzadeh I, Marquez-Arrico JE, Hashemzadeh K, Navarro JF, Adan A. Circadian Functioning and Quality of Life in Substance Use Disorder Patients With and Without Comorbid Major Depressive Disorder. Front Psychiatry. 2021 Oct 29;12:750500. doi: 10.3389/fpsyt.2021.750500.	9	Averaged over participants
21.9167	6.33333	24.3667	10.1167	12.9	Germany	0	Jankovic et al	2021	Jankovic N, Schmitting S, Krüger B, Nöthlings U, Buyken A, Alexy U. Changes in chronotype and social jetlag during adolescence and their association with concurrent changes in BMI-SDS and body composition, in the DONALD Study. Eur J Clin Nutr. 2021 Oct 26. doi: 10.1038/s41430-021-01024-y.
22.4667	6.13333	24.0667	9.06667	15.1	Germany	0	Jankovic et al	2021	Jankovic N, Schmitting S, Krüger B, Nöthlings U, Buyken A, Alexy U. Changes in chronotype and social jetlag during adolescence and their association with concurrent changes in BMI-SDS and body composition, in the DONALD Study. Eur J Clin Nutr. 2021 Oct 26. doi: 10.1038/s41430-021-01024-y.
21.6333	6.65	22.05	6.9	14.8	Australia	2	O’Callaghan et al	2021	O’Callaghan VS, NK Hansell, W Guo, JS Carpenter, H Shou, LT Strike, ...Genetic and environmental influences on sleep-wake behaviors in adolescence. Sleep Advances 2021, 2 (1), zpab018
22.8667	6.66667	23.9167	8.68333	29.2	Finland	0	Berntzen et al	2021	Berntzen BJ, Paavonen EJ, Rissanen A, Kaprio J, Pietiläinen KH. Sleep and lifestyle in young adult monozygotic twin pairs discordant for body mass index. Sleep Health. 2021 Oct;7(5):556-564. doi: 10.1016/j.sleh.2021.04.002.
25	7.91667	26.35	10.7167	17	Uruguay	2	Estevan et al	2021	Estevan I, Tassino B, Vetter C, Silva A. Bidirectional association between light exposure and sleep in adolescents. J Sleep Res. 2021 Oct 4:e13501. doi: 10.1111/jsr.13501.
23.3765	6.82577	23.8559	8.24488	40	World	0	Brandão et al	2021	Brandão LEM, Martikainen T, Merikanto I, Holzinger B, Morin CM, Espie CA, Bolstad CJ, Leger D, Chung F, Plazzi G, Dauvilliers Y, Matsui K, De Gennaro L, Sieminski M, Nadorff MR, Chan NY, Wing YK, Mota-Rolim SA, Inoue Y, Partinen M, Benedict C, Bjorvatn B, Cedernaes J. Social Jetlag Changes During the COVID-19 Pandemic as a Predictor of Insomnia - A Multi-National Survey Study. Nat Sci Sleep. 2021…	9	Averaged over participants
22.5	6.25	24.4	11	16.5	Norway	0	Saxvig et al	2021	Saxvig IW, Pallesen S, Sivertsen B, Hysing M, Evanger LN, Bjorvatn B. Sleep during COVID-19-related school lockdown, a longitudinal study among high school students. J Sleep Res. 2021 Oct 3:e13499. doi: 10.1111/jsr.13499.	16	Before COVID19 restrictions
24.6	7.9	25.59	10.49	16.4	Australia	0	Lang et al	2021	Lang, C., Richardson, C., Micic, G., & Gradisar, M. (2021, September 29). Understanding sleep-wake behavior in late chronotype adolescents: The role of circadian phase, sleep timing, and evening vigilance. https://doi.org/10.31234/osf.io/npkeu
22.5246	6.69289	23.1516	8.24497	54.0273	Finland	0	Suikki et al	2021	Suikki T, Maukonen M, Partonen T, Jousilahti P, Kanerva N, Männistö S. Association between social jet lag, quality of diet and obesity by diurnal preference in Finnish adult population. Chronobiol Int. 2021 May;38(5):720-731. doi: 10.1080/07420528.2021.1876721.	9	Averaged over participants
23.7	6.3	24.2	8.1	40.1	Finland	0	Kahn et al	2021	Kahn M, Korhonen T, Leinonen L, Martinmaki K, Kuula L, Pesonen AK, Gradisar M. Is It Time We Stop Discouraging Evening Physical Activity? New Real-World Evidence From 150,000 Nights. Front Public Health. 2021 Nov 4;9:772376. doi: 10.3389/fpubh.2021.772376.	5,7	Taken from a graph & Data of control groups/conditions
22.1	6.01667	22.1167	6.85	47	France	2	Pépin et al	2021	Pépin JL, Bailly S, Mordret E, Gaucher J, Tamisier R, Ben Messaoud R, Arnal PJ, Mignot E. Greatest changes in objective sleep architecture during COVID-19 lockdown in night owls with increased REM sleep. Sleep. 2021 Sep 13;44(9):zsab075. doi: 10.1093/sleep/zsab075.	16	Before COVID19 restrictions
22.3	6.1	22.5	8.2	12	China	0	Pan et al	2012	Pan JY, Chou MF, Zhang J, Liu YP. Sleep patterns, insomnia, and daytime sleepiness between Guangdong and Macau Chinese adolescents: a cross-cultural comparison study. Biological Rhythm Research. 2012;43:527–39.	5	Taken from a graph
22.4	6.1	22.7	8.1	13	China	0	Pan et al	2012	Pan JY, Chou MF, Zhang J, Liu YP. Sleep patterns, insomnia, and daytime sleepiness between Guangdong and Macau Chinese adolescents: a cross-cultural comparison study. Biological Rhythm Research. 2012;43:527–39.	5	Taken from a graph
22.4	6	23	8.1	14	China	0	Pan et al	2012	Pan JY, Chou MF, Zhang J, Liu YP. Sleep patterns, insomnia, and daytime sleepiness between Guangdong and Macau Chinese adolescents: a cross-cultural comparison study. Biological Rhythm Research. 2012;43:527–39.	5	Taken from a graph
22.5	6.1	23.2	8.2	15	China	0	Pan et al	2012	Pan JY, Chou MF, Zhang J, Liu YP. Sleep patterns, insomnia, and daytime sleepiness between Guangdong and Macau Chinese adolescents: a cross-cultural comparison study. Biological Rhythm Research. 2012;43:527–39.	5	Taken from a graph
22.7	6	23.5	8.1	16	China	0	Pan et al	2012	Pan JY, Chou MF, Zhang J, Liu YP. Sleep patterns, insomnia, and daytime sleepiness between Guangdong and Macau Chinese adolescents: a cross-cultural comparison study. Biological Rhythm Research. 2012;43:527–39.	5	Taken from a graph
22.7	5.9	23.5	8.1	17	China	0	Pan et al	2012	Pan JY, Chou MF, Zhang J, Liu YP. Sleep patterns, insomnia, and daytime sleepiness between Guangdong and Macau Chinese adolescents: a cross-cultural comparison study. Biological Rhythm Research. 2012;43:527–39.	5	Taken from a graph
22.8	5.9	23.5	8.2	18	China	0	Pan et al	2012	Pan JY, Chou MF, Zhang J, Liu YP. Sleep patterns, insomnia, and daytime sleepiness between Guangdong and Macau Chinese adolescents: a cross-cultural comparison study. Biological Rhythm Research. 2012;43:527–39.	5	Taken from a graph
23.7	7.1	24.3	10.8	12	Macao	0	Pan et al	2012	Pan JY, Chou MF, Zhang J, Liu YP. Sleep patterns, insomnia, and daytime sleepiness between Guangdong and Macau Chinese adolescents: a cross-cultural comparison study. Biological Rhythm Research. 2012;43:527–39.	5	Taken from a graph
23.5	7.2	24.5	10.8	13	Macao	0	Pan et al	2012	Pan JY, Chou MF, Zhang J, Liu YP. Sleep patterns, insomnia, and daytime sleepiness between Guangdong and Macau Chinese adolescents: a cross-cultural comparison study. Biological Rhythm Research. 2012;43:527–39.	5	Taken from a graph
23.7	7.2	25	11.1	14	Macao	0	Pan et al	2012	Pan JY, Chou MF, Zhang J, Liu YP. Sleep patterns, insomnia, and daytime sleepiness between Guangdong and Macau Chinese adolescents: a cross-cultural comparison study. Biological Rhythm Research. 2012;43:527–39.	5	Taken from a graph
23.6	7.3	25	10.8	15	Macao	0	Pan et al	2012	Pan JY, Chou MF, Zhang J, Liu YP. Sleep patterns, insomnia, and daytime sleepiness between Guangdong and Macau Chinese adolescents: a cross-cultural comparison study. Biological Rhythm Research. 2012;43:527–39.	5	Taken from a graph
23.8	7.4	25.1	10.9	16	Macao	0	Pan et al	2012	Pan JY, Chou MF, Zhang J, Liu YP. Sleep patterns, insomnia, and daytime sleepiness between Guangdong and Macau Chinese adolescents: a cross-cultural comparison study. Biological Rhythm Research. 2012;43:527–39.	5	Taken from a graph
23.7	7.3	25.3	11	17	Macao	0	Pan et al	2012	Pan JY, Chou MF, Zhang J, Liu YP. Sleep patterns, insomnia, and daytime sleepiness between Guangdong and Macau Chinese adolescents: a cross-cultural comparison study. Biological Rhythm Research. 2012;43:527–39.	5	Taken from a graph
24.2	7.2	25.8	11	18	Macao	0	Pan et al	2012	Pan JY, Chou MF, Zhang J, Liu YP. Sleep patterns, insomnia, and daytime sleepiness between Guangdong and Macau Chinese adolescents: a cross-cultural comparison study. Biological Rhythm Research. 2012;43:527–39.	5	Taken from a graph
22.5	6.25	24	9.25	16	Switzerland	0	Albrecht et al	2022	Albrecht JN, Werner H, Rieger N, Widmer N, Janisch D, Huber R, Jenni OG. Association Between Homeschooling and Adolescent Sleep Duration and Health During COVID-19 Pandemic High School Closures. JAMA Netw Open. 2022 Jan 4;5(1):e2142100. doi: 10.1001/jamanetworkopen.2021.42100.	16	Before COVID19 restrictions
22.1333	6.75	23.25	9.36667	15	Canada	0	Potvin et al	2022	Potvin J, Ramos Socarras L, Forest G. Sleeping through a Lockdown: How Adolescents and Young Adults Struggle with Lifestyle and Sleep Habits Upheaval during a Pandemic. Behav Sleep Med. 2022 Jan 5:1-17. doi: 10.1080/15402002.2021.2019035.	16	Before COVID19 restrictions
22.6833	7.35	23.75	9.4	21.5	Canada	0	Potvin et al	2022	Potvin J, Ramos Socarras L, Forest G. Sleeping through a Lockdown: How Adolescents and Young Adults Struggle with Lifestyle and Sleep Habits Upheaval during a Pandemic. Behav Sleep Med. 2022 Jan 5:1-17. doi: 10.1080/15402002.2021.2019035.	16	Before COVID19 restrictions
23.0667	6.91667	23.7833	8.43333	26.5	Australia	0	Facer-Childs et al	2021	Facer-Childs ER, Hoffman D, Tran JN, Drummond SPA, Rajaratnam SMW. Sleep and mental health in athletes during COVID-19 lockdown. Sleep. 2021 May 14;44(5):zsaa261. doi: 10.1093/sleep/zsaa261.	16	Before COVID19 restrictions
23.35	6.75	24.2167	10.1833	14.5	Hong Kong	0	Li et al	2018	Li SX, Chan NY, Man Yu MW, Lam SP, Zhang J, Yan Chan JW, Li AM, Wing YK. Eveningness chronotype, insomnia symptoms, and emotional and behavioural problems in adolescents. Sleep Med. 2018 Jul;47:93-99. doi: 10.1016/j.sleep.2018.03.025.
24.6	7.2	25.15	9.45	18.4	Japan	0	Tanioka et al	2022	Tanioka K, Kayaba M, Tomishima S, Komada Y, Inoue Y. Changes in sleep behavior, sleep problems, and psychological distress/health-related quality of life of young Japanese individuals before and during the COVID-19 pandemic. Chronobiol Int. 2022 Feb 9:1-11. doi: 10.1080/07420528.2022.2034839.	16	Before COVID19 restrictions
24.05	7.35	24.7	9.1	25.9	Japan	0	Tanioka et al	2022	Tanioka K, Kayaba M, Tomishima S, Komada Y, Inoue Y. Changes in sleep behavior, sleep problems, and psychological distress/health-related quality of life of young Japanese individuals before and during the COVID-19 pandemic. Chronobiol Int. 2022 Feb 9:1-11. doi: 10.1080/07420528.2022.2034839.	16	Before COVID19 restrictions
22.25	7	23.3833	8.83333	29	World	0	AMHSI Research Team et al	2020	AMHSI Research Team; Milken Research Team, Roitblat Y, Burger J, Leit A, Nehuliaieva L, Umarova GS, Kaliberdenko V, Kulanthaivel S, Buchris N, Shterenshis M. Stay-at-home circumstances do not produce sleep disorders: An international survey during the COVID-19 pandemic. J Psychosom Res. 2020 Dec;139:110282. doi: 10.1016/j.jpsychores.2020.110282.	16	Before COVID19 restrictions
23.2	7.25	23.9167	8.83333	50	World	0	AMHSI Research Team et al	2020	AMHSI Research Team; Milken Research Team, Roitblat Y, Burger J, Leit A, Nehuliaieva L, Umarova GS, Kaliberdenko V, Kulanthaivel S, Buchris N, Shterenshis M. Stay-at-home circumstances do not produce sleep disorders: An international survey during the COVID-19 pandemic. J Psychosom Res. 2020 Dec;139:110282. doi: 10.1016/j.jpsychores.2020.110282.	16	Before COVID19 restrictions
22.4167	6.41667	23.9667	9.31667	14	USA	0	Troxel et al	2022	Troxel WM, Palimaru AI, Klein DJ, Dong L, Dickerson DL, Brown RA, Johnson CL, D'Amico EJ. Changes in Sleep-Wake Patterns and Disturbances Before and During COVID-19 in Urban American Indian/ Alaska Native Adolescents. Behav Sleep Med. 2022 Jan 6:1-14. doi: 10.1080/15402002.2021.2022679.	16	Before COVID19 restrictions
25.45	8.38333	26.15	10.6667	20.7	Hong Kong	0	Cheung et al	2022	Cheung FTW, Ho AWY, Chan JWY, Li X, Chan NY, Zhang J, Ho CS, Wing YK, Li SX. Validation of the Chinese version of the Munich Chronotype Questionnaire (MCTQHK) in Hong Kong Chinese youths. Chronobiol Int. 2022 Jan 27:1-12. doi: 10.1080/07420528.2022.2025821.
24.125	7.63333	24.775	9.31667	23	Italy	0	Montagnese et al	2022	Montagnese Sara, Lisa Zarantonello, Chiara Formentin, Gianluca Giusti, Chiara Mangini, Cheryl M. Isherwood, Paolo Ferrari, Antonio Paoli, Daniela Mapelli, Rosario Rizzuto, Stefano Toppo, Debra J. Skene, Roberto Vettor, Rodolfo Costa. Sleep and circadian indices for planning post-pandemic university timetables.doi: https://doi.org/10.1101/2022.01.05.22268660	3	Averaged over genders
25.3608	8.9725	25.6008	9.76583	25	Israel	1	Lan et al	2022	Lan A, Kotler D, Kronfeld-Schor N, Stukalin Y, Einat H. Changes in sleep patterns of college students in Israel during COVID-19 lockdown, a sleep diaries study. Sleep Biol Rhythms. 2022 Jan 10:1-6. doi: 10.1007/s41105-021-00371-4.	16	Before COVID19 restrictions
24.9333	8.2	25.3	9.18333	22.1	Japan	0	Ohashi et al	2022	Ohashi M, Lee SI, Eto T, Uotsu N, Tarumizu C, Matsuoka S, Yasuo S, Higuchi S. Intake of L-serine before bedtime prevents the delay of the circadian phase in real life. J Physiol Anthropol. 2022 Aug 26;41(1):31. doi: 10.1186/s40101-022-00306-z.	7	Data of control groups/conditions
23.3	6.5	24.8	9.8	16.5	Germany	0	Biller et al	2022	Biller AM, Molenda C, Zerbini G, Roenneberg T, Winnebeck EC. Sleep improvements on days with later school starts persist after 1 year in a flexible start system. Sci Rep. 2022 Feb 18;12(1):2787. doi: 10.1038/s41598-022-06209-4.	5,7	Taken from a graph & Data of control groups/conditions
23.8	7.25	24.4833	8.93333	43.4	Portugal	0	Silva et al	2022	Silva, Beatriz Marques, Sandra Carvalho Bos, António José Vilar Queirós & António Ferreira Macedo (2022) Psychological factors and healthy sleep in a Portuguese sample of employees with regular working hours, Biological Rhythm Research, DOI: 10.1080/09291016.2022.2045058
22.3	6.60417	22.8875	8.34583	14.4	Germany	2	Paciello et al	2022	Paciello LM, Quante M, Weidenauer C, Rueschman M, Nieratschker V, Poets CF, Randler C. Validity of chronotype questionnaires in adolescents: Correlations with actigraphy. J Sleep Res. 2022 Mar 5:e13576. doi: 10.1111/jsr.13576.	4	Averaged over chronotypes
23.4833	6.98333	24.6833	9.86667	27.7	Mexico	0	Ramírez et al	2022	Ramírez C, García A, Santos I, Borrani J, Valdez P. Changes in sleep habits during the lockdown for the COVID-19 pandemic in the population and people attending a morning or an afternoon shift in Monterrey, Mexico. Chronobiol Int. 2022 Mar 14:1-18. doi: 10.1080/07420528.2022.2049809.	16	Before COVID19 restrictions
21.3333	6.63333	21.6767	7.75667	9.2	China	0	Chen et al	2022	Chen Y, Zhao A, Lyu J, Hu Y, Yin Y, Qu J, Tong S, Li S. Association of delayed chronotype with allergic diseases in primary school children. Chronobiol Int. 2022 Mar 14:1-12. doi: 10.1080/07420528.2022.2040527.	7	Data of control groups/conditions
23.2333	7.25	24.5	9.46667	21	Germany	0	Staller et al	2022	Staller N, Kalbacher L, Randler C. Impact of pandemic lockdown on learning behaviour and sleep quality in German students: Results of an online survey before and during the pandemic. Somnologie (Berl). 2022;26(2):98-105. doi:10.1007/s11818-022-00346-8	16	Before COVID19 restrictions
23.1	6.16667	23.4667	8.5	42.7	Mexico	0	Arrona-Palacios et al	2022	Arrona-Palacios A, Rebolledo-Mendez G, Escamilla J, Hosseini S, Duffy J. Effects of COVID-19 lockdown on sleep duration, sleep quality and burnout in faculty members of higher education in Mexico. Cien Saude Colet. 2022 Aug;27(8):2985-2993. doi: 10.1590/1413-81232022278.04322021.	16	Before COVID19 restrictions
22.6167	6.4	24.1167	9.45	16.2	USA	0	Wesley et al	2022	Wesley KL, Cooper EH, Brinton JT, Meier M, Honaker S, Simon SL. A National Survey of U.S. Adolescent Sleep Duration, Timing, and Social Jetlag During the COVID-19 Pandemic. Behav Sleep Med. 2022 Jun 14:1-13. doi: 10.1080/15402002.2022.2086871.	16	Before COVID19 restrictions
23.5833	7.25	24.2167	8.76667	40.2	Ireland	0	Raman&Coogan	2022	Raman S, Coogan AN. Effects of societal-level COVID-19 mitigation measures on the timing and quality of sleep in Ireland. Sleep Med. 2022 Mar;91:179-184. doi: 10.1016/j.sleep.2021.02.024.	16	Before COVID19 restrictions
22.6433	6.31333	23.18	7.27333	39	USA	2	Czeisler et al	2022	Czeisler MÉ, Capodilupo ER, Weaver MD, Czeisler CA, Howard ME, Rajaratnam SMW. Prior sleep-wake behaviors are associated with mental health outcomes during the COVID-19 pandemic among adult users of a wearable device in the United States. Sleep Health. 2022 Jun;8(3):311-321. doi: 10.1016/j.sleh.2022.03.001	16	Before COVID19 restrictions
23.65	6.31667	26.0667	11.3	13.5	Spain	0	Ferrante et al	2022	Rodríguez Ferrante G, Goldin AP, Sigman M, Leone MJ. Chronotype at the beginning of secondary school and school timing are both associated with chronotype development during adolescence. Sci Rep. 2022 May 17;12(1):8207. doi: 10.1038/s41598-022-11928-9.	11	Early school start time
24.6333	6.41667	26.3667	11.5	17.5	Spain	0	Ferrante et al	2022	Rodríguez Ferrante G, Goldin AP, Sigman M, Leone MJ. Chronotype at the beginning of secondary school and school timing are both associated with chronotype development during adolescence. Sci Rep. 2022 May 17;12(1):8207. doi: 10.1038/s41598-022-11928-9.	11	Early school start time
23.4975	7.04	24.825	9.575	16	Brazil	2	de Araújo et al	2022	de Araújo LBG, Bianchin S, Pedrazzoli M, Louzada FM, Beijamini F. Multiple positive outcomes of a later school starting time for adolescents. Sleep Health. 2022 Jul 12:S2352-7218(22)00057-2. doi: 10.1016/j.sleh.2022.04.002.	5,11	Taken from a graph & Early school start time
20.25	7.1	20.55	7.35	5.5	USA	0	Meltzer et al	2022	Meltzer LJ, Plog AE, Wahlstrom KL, Strand MJ. Biology vs. ecology: a longitudinal examination of sleep, development, and a change in school start times. Sleep Med. 2022 Feb;90:176-184. doi: 10.1016/j.sleep.2022.01.003.	5,11	Taken from a graph & Early school start time
20.3	7.05	21.12	7.4	6.5	USA	0	Meltzer et al	2022	Meltzer LJ, Plog AE, Wahlstrom KL, Strand MJ. Biology vs. ecology: a longitudinal examination of sleep, development, and a change in school start times. Sleep Med. 2022 Feb;90:176-184. doi: 10.1016/j.sleep.2022.01.003.	5,11	Taken from a graph & Early school start time
20.42	7.05	21.23	7.47	7.5	USA	0	Meltzer et al	2022	Meltzer LJ, Plog AE, Wahlstrom KL, Strand MJ. Biology vs. ecology: a longitudinal examination of sleep, development, and a change in school start times. Sleep Med. 2022 Feb;90:176-184. doi: 10.1016/j.sleep.2022.01.003.	5,11	Taken from a graph & Early school start time
20.55	7	21.55	8.12	8.5	USA	0	Meltzer et al	2022	Meltzer LJ, Plog AE, Wahlstrom KL, Strand MJ. Biology vs. ecology: a longitudinal examination of sleep, development, and a change in school start times. Sleep Med. 2022 Feb;90:176-184. doi: 10.1016/j.sleep.2022.01.003.	5,11	Taken from a graph & Early school start time
21.05	7	22.1	8.15	9.5	USA	0	Meltzer et al	2022	Meltzer LJ, Plog AE, Wahlstrom KL, Strand MJ. Biology vs. ecology: a longitudinal examination of sleep, development, and a change in school start times. Sleep Med. 2022 Feb;90:176-184. doi: 10.1016/j.sleep.2022.01.003.	5,11	Taken from a graph & Early school start time
21.17	6.29	22.21	8.2	10.5	USA	0	Meltzer et al	2022	Meltzer LJ, Plog AE, Wahlstrom KL, Strand MJ. Biology vs. ecology: a longitudinal examination of sleep, development, and a change in school start times. Sleep Med. 2022 Feb;90:176-184. doi: 10.1016/j.sleep.2022.01.003.	5,11	Taken from a graph & Early school start time
21.3	6.28	22.48	8.45	11.5	USA	0	Meltzer et al	2022	Meltzer LJ, Plog AE, Wahlstrom KL, Strand MJ. Biology vs. ecology: a longitudinal examination of sleep, development, and a change in school start times. Sleep Med. 2022 Feb;90:176-184. doi: 10.1016/j.sleep.2022.01.003.	5,11	Taken from a graph & Early school start time
21.45	6.25	23.1	9.1	12.5	USA	0	Meltzer et al	2022	Meltzer LJ, Plog AE, Wahlstrom KL, Strand MJ. Biology vs. ecology: a longitudinal examination of sleep, development, and a change in school start times. Sleep Med. 2022 Feb;90:176-184. doi: 10.1016/j.sleep.2022.01.003.	5,11	Taken from a graph & Early school start time
22.07	5.45	23.35	9.15	13.5	USA	0	Meltzer et al	2022	Meltzer LJ, Plog AE, Wahlstrom KL, Strand MJ. Biology vs. ecology: a longitudinal examination of sleep, development, and a change in school start times. Sleep Med. 2022 Feb;90:176-184. doi: 10.1016/j.sleep.2022.01.003.	5,11	Taken from a graph & Early school start time
22.13	5.45	23.4	9.17	14.5	USA	0	Meltzer et al	2022	Meltzer LJ, Plog AE, Wahlstrom KL, Strand MJ. Biology vs. ecology: a longitudinal examination of sleep, development, and a change in school start times. Sleep Med. 2022 Feb;90:176-184. doi: 10.1016/j.sleep.2022.01.003.	5,11	Taken from a graph & Early school start time
22.2	5.45	23.4	9.12	15.5	USA	0	Meltzer et al	2022	Meltzer LJ, Plog AE, Wahlstrom KL, Strand MJ. Biology vs. ecology: a longitudinal examination of sleep, development, and a change in school start times. Sleep Med. 2022 Feb;90:176-184. doi: 10.1016/j.sleep.2022.01.003.	5,11	Taken from a graph & Early school start time
22.4833	6.8	24.3333	10.6333	16.6	Norway	0	Saxvig et al	2021	Saxvig IW, Evanger LN, Pallesen S, Hysing M, Sivertsen B, Gradisar M, Bjorvatn B. Circadian typology and implications for adolescent sleep health. Results from a large, cross-sectional, school-based study. Sleep Med. 2021 Jul;83:63-70. doi: 10.1016/j.sleep.2021.04.020.	4	Averaged over chronotypes
22.8	7.48333	24.3167	10.35	12.9	Spain	0	Díaz-Morales	2015	Díaz-Morales JF. Morningness–eveningness scale for children (MESC): Spanish normative data and factorial invariance according to sex and age. Pers Individ Dif 2015;87:116-20.
25.0667	8.18333	25.65	9.93333	20.8	Singapore	1	Yeo et al	2021	Yeo, Sing Chen, Jacinda Tan, Clin Lai, Samantha Lim, Yuvan Chandramoghan, Joshua Gooley. University-wide chronotyping shows late-type students have lower grades, shorter sleep, and more absenteeism University-wide chronotyping shows late-type students have lower grades, shorter sleep, poorer well-being, lower self-regulation, and more absenteeism. BioRxiv. 2021
25.8	8.18333	26.0333	9.08333	20.8	Singapore	2	Yeo et al	2021	Yeo, Sing Chen, Jacinda Tan, Clin Lai, Samantha Lim, Yuvan Chandramoghan, Joshua Gooley. University-wide chronotyping shows late-type students have lower grades, shorter sleep, and more absenteeism University-wide chronotyping shows late-type students have lower grades, shorter sleep, poorer well-being, lower self-regulation, and more absenteeism. BioRxiv. 2021
22.075	7.63333	22.5333	8.91667	8.8	Portugal	0	Almeida et al	2022	Almeida,Filipa, Luís Pires, Catarina Bettencourt, Rita Almeida, Daniel Ruivo Marques, José Leitão & Ana Allen Gomes (2022) Momentary emotional states in primary school children: combined effects of chronotype X time-of-day, Biological Rhythm Research, DOI: 10.1080/09291016.2022.2081400	4	Averaged over chronotypes
24.3167	7.28333	24.8167	8.38333	21.9	Bangladesh	0	Hasan et al	2022	Hasan MM, Díaz-Morales JF, Khan MHA. 2021. Bangla version of the Composite Scale of Morningness: Factor invariance and validity with sleep habits, mood and mental health. Biol Rhythm Res. 1–15. doi:https://doi.org/10.1080/09291016.2021.1949516
22.85	7.33333	23.4	8.61667	27.7	Brazil	0	Balieiro et al	2022	Balieiro LCT, Gontijo CA, Marot LP, Teixeira GP, Fahmy WM, Moreno CRC, Maia YCP, Crispim CA. Circadian misalignment measured by social jetlag from early to late pregnancy and its association with nutritional status: a longitudinal study. Sci Rep. 2021 Sep 21;11(1):18678. doi: 10.1038/s41598-021-97946-5.
22.8167	7.4	23.85	8.76667	27.7	Brazil	0	Balieiro et al	2022	Balieiro LCT, Gontijo CA, Marot LP, Teixeira GP, Fahmy WM, Moreno CRC, Maia YCP, Crispim CA. Circadian misalignment measured by social jetlag from early to late pregnancy and its association with nutritional status: a longitudinal study. Sci Rep. 2021 Sep 21;11(1):18678. doi: 10.1038/s41598-021-97946-5.
23.4469	7.19688	24.2125	9.21249	28.1	France	0	Coelho et al	2022	Coelho J, Micoulaud-Franchi J-A, Wiet A-S, Nguyen D, Taillard J, Philip P. Circadian misalignment is associated with Covid-19 infection, Sleep Medicine, https://doi.org/10.1016/j.sleep.2022.03.015.	9	Averaged over participants
24.45	6.93333	24.7833	8.9	36.7	Japan	0	Shimura et al	2022	Shimura A, Yokoi K, Sugiura K, Higashi S, Inoue T. On workdays, earlier sleep for morningness and later wakeup for eveningness are associated with better work productivity. Sleep Med. 2022 Apr;92:73-80. doi: 10.1016/j.sleep.2022.03.007.
23.7083	6.85	23.8583	8.55	15.6	Croatia	0	Jurić et al	2022	Jurić P, Karuc J, Martinko A, Mišigoj-Duraković M, Sorić M. Does time of the day matter? Temporal associations between physical activity and quality and quantity of subsequent sleep in adolescents. Sleep Med. 2022 Apr;92:41-49. doi: 10.1016/j.sleep.2022.02.020.	3	Averaged over genders
22.5	6	23.25	7.5	29.9	USA	0	Zhao et al	2022	Zhao P, Bedrick BS, Brown KE, McCarthy R, Chubiz JE, Ju YS, Raghuraman N, Fay JC, Jungheim ES, Herzog ED, England SK. Sleep behavior and chronotype before and throughout pregnancy. Sleep Med. 2022 Jun;94:54-62. doi: 10.1016/j.sleep.2022.04.002.	7	Data of control groups/conditions
22.2667	6.3	22.6	7.9	29.5	USA	2	Zhao et al	2022	Zhao P, Bedrick BS, Brown KE, McCarthy R, Chubiz JE, Ju YS, Raghuraman N, Fay JC, Jungheim ES, Herzog ED, England SK. Sleep behavior and chronotype before and throughout pregnancy. Sleep Med. 2022 Jun;94:54-62. doi: 10.1016/j.sleep.2022.04.002.	7	Data of control groups/conditions
22.8	6.91667	25.05	10.4833	16.3	Israel	0	Orna & Efrat	2022	Orna T, Efrat B. Sleep Loss, Daytime Sleepiness, and Neurobehavioral Performance among Adolescents: A Field Study. Clocks Sleep. 2022 Mar 7;4(1):160-171. doi: 10.3390/clockssleep4010015.
23.7833	7.13333	25.1167	9.21667	16.3	Israel	2	Orna & Efrat	2022	Orna T, Efrat B. Sleep Loss, Daytime Sleepiness, and Neurobehavioral Performance among Adolescents: A Field Study. Clocks Sleep. 2022 Mar 7;4(1):160-171. doi: 10.3390/clockssleep4010015.
22.75	6.5	22.5	7.08333	56.5	USA	0	Arosemena et al	2022	Arosemena MA, Ramos AR, Marcus EN, Slota KA, Cheung J, Castillo PR. Primary hypothyroidism and chronotypes in adult women. BMC Res Notes. 2022 Feb 14;15(1):52. doi: 10.1186/s13104-022-05934-3.
24.15	7.63333	24.775	9.31667	23	Italy	0	Montagnese et al	2022	Montagnese S, Zarantonello L, Formentin C, Giusti G, Mangini C, Isherwood CM, Ferrari P, Paoli A, Mapelli D, Rizzuto R, Toppo S, Skene DJ, Vettor R, Costa R. A Circadian Hygiene Education Initiative Covering the Pre-pandemic and Pandemic Period Resulted in Earlier Get-Up Times in Italian University Students: An Ecological Study. Front Neurosci. 2022 Apr 14;16:848602. doi: 10.3389/fnins.2022.84860…	3	Averaged over genders
23.7408	7.2925	25.7258	9.57417	45.1	USA	0	Maghsoudipour et al	2022	Maghsoudipour M, Allison MA, Patel SR, Talavera GA, Daviglus M, Zee PC, Reid KJ, Makarem N, Malhotra A. Associations of chronotype and sleep patterns with metabolic syndrome in the Hispanic community health study/study of Latinos. Chronobiol Int. 2022 Aug;39(8):1087-1099. doi: 10.1080/07420528.2022.2069030.	7	Data of control groups/conditions
24.1667	7.03333	24.7	9.01667	21.3	Japan	0	Tomishima et al	2022	Tomishima S, Komada Y, Tanioka K, Okajima I, Inoue Y. Prevalence and Factors Associated With the Risk of Delayed Sleep-Wake Phase Disorder in Japanese Youth. Front Psychiatry. 2022 May 13;13:878042. doi: 10.3389/fpsyt.2022.878042.	7	Data of control groups/conditions
22.3167	7.11667	23.4	9.71667	14.4	France	0	Vulser et al	2022	Vulser H, Lemaître HS, Guldner S, Bezivin-Frère P, Löffler M, Sarvasmaa AS, Massicotte-Marquez J, Artiges E, Paillère Martinot ML, Filippi I, Miranda R, Stringaris A, van Noort BM, Penttilä J, Grimmer Y, Becker A, Banaschewski T, Bokde ALW, Desrivières S, Fröhner JH, Garavan H, Grigis A, Gowland PA, Heinz A, Papadopoulos Orfanos D, Poustka L, Smolka MN, Spechler PA, Walter H, Whelan R, Schumann G…
25.1667	8.48333	26.1	10.8833	20.6	Turkey	0	Onder et al	2022	Onder, I; Onder, AN; Yildirim, EG; - Burnout and engagement in university students: relationships with morningness-eveningness preferences, average sleep length and social jetlag.Biological Rhythm Research, 54:1, 70-85, DOI:10.1080/09291016.2022.2088662
24.1	9.18	25.47	10.62	12.8	Brasil	0	Anacleto et al	2022	Anacleto TS, Borgio JGF, Louzada FM. Daytime sleepiness in elementary school students: the role of sleep quality and chronotype. Rev Saude Publica. 2022 Jul 1;56:63. doi: 10.11606/s1518-8787.2021055004124.
23.5	7.56667	23.95	9.11667	20.9	France	0	Coelho et al	2022	Coelho J, Lopez R, Taillard J, D'Incau E, Fond G, Philip P, Micoulaud-Franchi JA. An Ultra-Short Measure of Excessive Daytime Sleepiness Is Related to Circadian Biological Rhythms: The French Psychometric Validation of the Barcelona Sleepiness Index. J Clin Med. 2022 Jul 4;11(13):3892. doi: 10.3390/jcm11133892.
23.3333	5.68333	25.3	9.58333	16	Brasil	0	Ferreira et al	2022	Ferreira LGF, Carvalho DAF, Alves FR, Bruin VMS, Bruin PFC. Asthma control, social jetlag, and sleep impairment in high school adolescents. Sleep Med. 2022 Nov;99:34-40. doi: 10.1016/j.sleep.2022.07.007.	7	Data of control groups/conditions
23.7667	7.3	24.1	8.4	22.7	Japan	0	Hoshikawa	2022	Hoshikawa, M. (2022). Relationships between the Munich Chronotype questionnaire index and time at minimum core temperature. Biological Rhythm Research, 1. https://doi.org/10.1080/09291016.2022.2041797
23.5667	8.2	23.7167	8.63333	71.8	Spain	0	Bonmatí-Carrión et al	2022	Bonmatí-Carrión MÁ, Casado-Ramirez E, Moreno-Casbas MT, Campos M, ModulEN Consortium, Madrid JA, Rol MA. Living at the Wrong Time: Effects of Unmatching Official Time in Portugal and Western Spain. Biology (Basel). 2022 Jul 28;11(8):1130. doi: 10.3390/biology11081130.
22.7167	7.55	22.8	7.86667	72.1	Portugal	0	Bonmatí-Carrión et al	2022	Bonmatí-Carrión MÁ, Casado-Ramirez E, Moreno-Casbas MT, Campos M, ModulEN Consortium, Madrid JA, Rol MA. Living at the Wrong Time: Effects of Unmatching Official Time in Portugal and Western Spain. Biology (Basel). 2022 Jul 28;11(8):1130. doi: 10.3390/biology11081130.
23	6.66667	24	8	31.8	Malaysia	0	Chong et al	2022	Chong GY, Satvinder Kaur, Ruzita AT, Loy SL, Siah WY, Tan HY, et al. Translation, validation and reliability of the Malay version Chrononutrition Profile-Questionnaire (CPQ-M) in Malaysian adult populations. Biol Rhythm Res. 2022. https://doi.org/10.1080/09291016.2022.2105536.
23	6.63333	24	8	31.8	Malaysia	1	Chong et al	2022	Chong GY, Satvinder Kaur, Ruzita AT, Loy SL, Siah WY, Tan HY, et al. Translation, validation and reliability of the Malay version Chrononutrition Profile-Questionnaire (CPQ-M) in Malaysian adult populations. Biol Rhythm Res. 2022. https://doi.org/10.1080/09291016.2022.2105536.
23.9	6.5	24.25	8.15	37.2	Taiwan	0	Li et al	2022	Li TM, Pien LC, Cheng WJ. Direction and magnitude of social jetlag are associated with obesity: Results from a sample of hospital employees. Chronobiol Int. 2022 Sep;39(9):1242-1248. doi: 10.1080/07420528.2022.2090953.	7	Data of control groups/conditions
22.2783	5.69168	23.0958	6.92647	62.7	Finland	2	Myllyntausta et al	2022	Myllyntausta S, Kronholm E, Pulakka A, Pentti J, Virtanen M, Stenholm S. Associations of Sleep and Individual Characteristics with Accelerometer-Measured Catch-Up Sleep among Older Employees. Sleep Epidemiology 2022.	5,9	Taken from a graph & Averaged over participants
23.4227	8.01067	24.1027	9.26392	13.8	Mexico	2	Zhang et al	2022	Zhang, Kelvin Pengyuan, Miatta Buxton, Yanelli R. Carmona, Karen E. Peterson, Yun Liu, Helen J. Burgess, Alejandra Cantoral, Martha María Tellez-Rojo, Libni A. Torres-Olascoaga, Laura Arboleda-Merino, Erica C. JansenDuration, timing, and consistency of sleep in relation to inflammatory cytokines in Mexican adolescents. Sleep Medicine, 2022, Vol: 100, Page: 103-111
23.9057	8.39425	24.4096	9.39042	15.8	Mexico	2	Zhang et al	2022	Zhang, Kelvin Pengyuan, Miatta Buxton, Yanelli R. Carmona, Karen E. Peterson, Yun Liu, Helen J. Burgess, Alejandra Cantoral, Martha María Tellez-Rojo, Libni A. Torres-Olascoaga, Laura Arboleda-Merino, Erica C. JansenDuration, timing, and consistency of sleep in relation to inflammatory cytokines in Mexican adolescents. Sleep Medicine, 2022, Vol: 100, Page: 103-111
22.8025	7.00412	23.1931	7.58938	28	Australia	0	Halson et al	2022	Halson SL, Johnston RD, Piromalli L, Lalor BJ, Cormack S, Roach GD, Sargent C. Sleep Regularity and Predictors of Sleep Efficiency and Sleep Duration in Elite Team Sport Athletes. Sports Med Open. 2022 Jun 17;8(1):79. doi: 10.1186/s40798-022-00470-7.
20.38	7.9	23.64	10.61	9	Brazil	0	Panjeh et al	2022	Panjeh S, Pompeia S, Cogo-Moreira H. Probing different aspects of short and ill-timed sleep in adolescents using the Morningness-Eveningness Scale for Children. Chronobiol Int. 2022 Mar;39(3):333-345. doi: 10.1080/07420528.2021.1998104
22.01	7.72	23.66	9.19	10	Brazil	0	Panjeh et al	2022	Panjeh S, Pompeia S, Cogo-Moreira H. Probing different aspects of short and ill-timed sleep in adolescents using the Morningness-Eveningness Scale for Children. Chronobiol Int. 2022 Mar;39(3):333-345. doi: 10.1080/07420528.2021.1998104
22.84	7.3	24.44	10.16	11	Brazil	0	Panjeh et al	2022	Panjeh S, Pompeia S, Cogo-Moreira H. Probing different aspects of short and ill-timed sleep in adolescents using the Morningness-Eveningness Scale for Children. Chronobiol Int. 2022 Mar;39(3):333-345. doi: 10.1080/07420528.2021.1998104
22.61	7.9	24.2	9.83	12	Brazil	0	Panjeh et al	2022	Panjeh S, Pompeia S, Cogo-Moreira H. Probing different aspects of short and ill-timed sleep in adolescents using the Morningness-Eveningness Scale for Children. Chronobiol Int. 2022 Mar;39(3):333-345. doi: 10.1080/07420528.2021.1998104
22.82	7.9	24.66	10.24	13	Brazil	0	Panjeh et al	2022	Panjeh S, Pompeia S, Cogo-Moreira H. Probing different aspects of short and ill-timed sleep in adolescents using the Morningness-Eveningness Scale for Children. Chronobiol Int. 2022 Mar;39(3):333-345. doi: 10.1080/07420528.2021.1998104
22.95	7.45	24.66	10.43	14	Brazil	0	Panjeh et al	2022	Panjeh S, Pompeia S, Cogo-Moreira H. Probing different aspects of short and ill-timed sleep in adolescents using the Morningness-Eveningness Scale for Children. Chronobiol Int. 2022 Mar;39(3):333-345. doi: 10.1080/07420528.2021.1998104
22.77	6.55	24.66	10.67	15	Brazil	0	Panjeh et al	2022	Panjeh S, Pompeia S, Cogo-Moreira H. Probing different aspects of short and ill-timed sleep in adolescents using the Morningness-Eveningness Scale for Children. Chronobiol Int. 2022 Mar;39(3):333-345. doi: 10.1080/07420528.2021.1998104
22	6.77	24.77	10.19	16	Brazil	0	Panjeh et al	2022	Panjeh S, Pompeia S, Cogo-Moreira H. Probing different aspects of short and ill-timed sleep in adolescents using the Morningness-Eveningness Scale for Children. Chronobiol Int. 2022 Mar;39(3):333-345. doi: 10.1080/07420528.2021.1998104
22.94	7.5	24.5	9.72	17	Brazil	0	Panjeh et al	2022	Panjeh S, Pompeia S, Cogo-Moreira H. Probing different aspects of short and ill-timed sleep in adolescents using the Morningness-Eveningness Scale for Children. Chronobiol Int. 2022 Mar;39(3):333-345. doi: 10.1080/07420528.2021.1998104
22.8167	6.98333	24.35	8.88333	14.6	Russia	0	Borisenkov et al	2022	Borisenkov MF, Popov SV, Smirnov VV, Dorogina OI, Pechеrkina AA, Symaniuk EE. Later school start time is associated with better academic performance, sleep-wake rhythm characteristics, and eating behavior. Chronobiol Int. 2022 Aug 31:1-10. doi: 10.1080/07420528.2022.2117050.	11	Early school start time
21.6433	5.24333	22.05	6.51667	15.7	Germany	1	Kullik et al	2022	Kullik L, Kellmann M, Puta C, Jakowski S. Sleep behavior and training load in adolescent elite basketball players during COVID-19 pandemic development. Chronobiol Int. 2022 Aug 29:1-11. doi: 10.1080/07420528.2022.2117051.	5,16	Taken from a graph & Before COVID19 restrictions
21.9	6.7	23.2667	9.36667	13.5	USA	0	Hasler et al	2022	Hasler BP, Graves JL, Wallace ML, Claudatos S, Franzen PL, Nooner KB, Brown SA, Tapert SF, Baker FC, Clark DB. Self-reported sleep and circadian characteristics predict alcohol and cannabis use: A longitudinal analysis of the National Consortium on Alcohol and Neurodevelopment in Adolescence Study. Alcohol Clin Exp Res. 2022 May;46(5):848-860. doi: 10.1111/acer.14808.
22.7	6.5	24	9.6	16.5	USA	0	Hasler et al	2022	Hasler BP, Graves JL, Wallace ML, Claudatos S, Franzen PL, Nooner KB, Brown SA, Tapert SF, Baker FC, Clark DB. Self-reported sleep and circadian characteristics predict alcohol and cannabis use: A longitudinal analysis of the National Consortium on Alcohol and Neurodevelopment in Adolescence Study. Alcohol Clin Exp Res. 2022 May;46(5):848-860. doi: 10.1111/acer.14808.
23.65	7.55	24.85	9.75	19.6	USA	0	Hasler et al	2022	Hasler BP, Graves JL, Wallace ML, Claudatos S, Franzen PL, Nooner KB, Brown SA, Tapert SF, Baker FC, Clark DB. Self-reported sleep and circadian characteristics predict alcohol and cannabis use: A longitudinal analysis of the National Consortium on Alcohol and Neurodevelopment in Adolescence Study. Alcohol Clin Exp Res. 2022 May;46(5):848-860. doi: 10.1111/acer.14808.
23.3833	7.21667	24.9167	10.2833	14.8	Spain	0	Díaz-Morales & Puig-Navarro	2022	Díaz-Morales JF, Puig-Navarro Y. The psychometric properties of the Spanish version of the Morningness-Eveningness Stability Scale improved (MESSi) in adolescents. Chronobiol Int. 2022 Aug 29:1-8. doi: 10.1080/07420528.2022.2115378.
20.5167	6.75	21.1833	7.78333	8.5	USA	0	Hassinger et al.	2022	Hassinger, Amanda B, Alberto Monegro, Geovanny Perez et al. Sleep patterns and screen time in US school children during the first 6 months of the COVID-19 pandemic, 14 February 2022, PREPRINT (Version 1) available at Research Square [https://doi.org/10.21203/rs.3.rs-1320546/v1]	16	Before COVID19 restrictions
22.9	7.28333	23.4167	8.25	13.4	Canada	1	Gruber et al.	2022	Gruber R, Gauthier-Gagne G, Voutou D, Somerville G, Saha S, Boursier J. Pre-pandemic sleep behavior and adolescents' stress during Covid-19: a prospective longitudinal study. Child Adolesc Psychiatry Ment Health. 2021 Aug 30;15(1):43. doi: 10.1186/s13034-021-00399-x.
22.5167	7.41667	23.2833	8.05	13.4	Canada	0	Gruber et al.	2022	Gruber R, Gauthier-Gagne G, Voutou D, Somerville G, Saha S, Boursier J. Pre-pandemic sleep behavior and adolescents' stress during Covid-19: a prospective longitudinal study. Child Adolesc Psychiatry Ment Health. 2021 Aug 30;15(1):43. doi: 10.1186/s13034-021-00399-x.	16	Before COVID19 restrictions
22.9104	7.04783	23.3448	8.171	48.6	France	0	Barateau et al.	2022	Barateau L, Chenini S, Rassu AL, Denis C, Lorber Q, Dhalluin C, Lopez R, Jaussent I, Beziat S, Dauvilliers Y. Changes in Sleep Pattern During the COVID-19 Lockdown in Patients With Narcolepsy, Idiopathic Hypersomnia, and Restless Legs Syndrome. Neurology. 2022 Aug 2:10.1212/WNL.0000000000200907. doi: 10.1212/WNL.0000000000200907.	16	Before COVID19 restrictions
24.3533	7.48	24.975	8.875	25	World	1	Yuan et al.	2022	Yuan RK, Zitting KM, Maskati L, Huang J. Increased sleep duration and delayed sleep timing during the COVID-19 pandemic. Sci Rep. 2022 Jun 29;12(1):10937. doi: 10.1038/s41598-022-14782-x.	5,16	Taken from a graph & Before COVID19 restrictions
22.3833	6.33333	24.3833	9.53333	15.6	Germany	0	Preckel et al.	2020	Preckel, F., Fischbach, A., Scherrer, V., Brunner, M., Ugen, S., Lipnevich, A. A., & Roberts, R. D. (2020). Circadian preference as a typology: Latent-class analysis of adolescents' morningness/eveningness, relation with sleep behavior, and with academic outcomes. Learning and Individual Differences, 78, 101725. https://doi.org/10.1016/j.lindif.2019.03.007
24.1	7.46667	24.4333	8.81667	19.9	China	0	Wang et al.	2022	Wang J, Liu S, Guo J, Xiao R, Yu J, Luo X, Xu Y, Zhao Y, Cui Y, Gu Y, Cai L, Zhang B. Chronotypes, Sleep and Mental Distress Among Chinese College Students: A Cross-Sectional Study. Front Psychiatry. 2022 May 26;13:883484. doi: 10.3389/fpsyt.2022.883484.
23.65	7.28333	24.4	8.96667	26	Norway	0	Saxvig et al.	2023	Saxvig IW, Bjorvatn B, Waage S. Habitual Sleep Patterns and Chronic Sleep Problems in Relation to Sex, Age, and Circadian Preference in a Population-Based Sample of Norwegian Adults. Clocks Sleep. 2023 Jan 6;5(1):21-33. doi: 10.3390/clockssleep5010003.
23.7667	6.96667	24.4167	8.41667	43	Norway	0	Saxvig et al.	2023	Saxvig IW, Bjorvatn B, Waage S. Habitual Sleep Patterns and Chronic Sleep Problems in Relation to Sex, Age, and Circadian Preference in a Population-Based Sample of Norwegian Adults. Clocks Sleep. 2023 Jan 6;5(1):21-33. doi: 10.3390/clockssleep5010003.
23.7333	6.91667	24.2333	7.8	58	Norway	0	Saxvig et al.	2023	Saxvig IW, Bjorvatn B, Waage S. Habitual Sleep Patterns and Chronic Sleep Problems in Relation to Sex, Age, and Circadian Preference in a Population-Based Sample of Norwegian Adults. Clocks Sleep. 2023 Jan 6;5(1):21-33. doi: 10.3390/clockssleep5010003.
23.8167	7.06667	24.0333	7.38333	71	Norway	0	Saxvig et al.	2023	Saxvig IW, Bjorvatn B, Waage S. Habitual Sleep Patterns and Chronic Sleep Problems in Relation to Sex, Age, and Circadian Preference in a Population-Based Sample of Norwegian Adults. Clocks Sleep. 2023 Jan 6;5(1):21-33. doi: 10.3390/clockssleep5010003.
23.9833	7.28333	24.1333	7.63333	20	China	0	Wan et al.	2023	Wan Z, Xiao L, Wang G. The evening type was associated with higher levels of depression during the school day but not during the summer vacation. Research Square; 2023. DOI: 10.21203/rs.3.rs-2597759/v1	6	Free days are holidays/vacations
21.3333	6.68333	21.6667	7.71667	10.2	China	0	Yang et al.	2023	Yang Y, Li S, Zhang Y, et al. Chronotype is associated with eating behaviors, physical activity and overweight in school-aged children. Research Square; 2023. DOI: 10.21203/rs.3.rs-2858406/v1.
24.2833	8.03333	25.8167	10.2167	35	Italy	0	Fabbri et al.	2023	Fabbri, M. Mindfulness, Subjective Cognitive Functioning, Sleep Timing and Time Expansion during COVID-19 Lockdown: A Longitudinal Study in Italy. Clocks&Sleep 2023, 5, 313–332. https://doi.org/10.3390/clockssleep5020024	16	Before COVID19 restrictions
24.0167	6.5	24.45	8.5	15.9	USA	2	Rynders et al.	2022	Rynders CA, Bowen AE, Cooper E, Brinton JT, Higgins J, Nadeau KJ, Wright KP Jr, Simon SL. A Naturalistic Actigraphic Assessment of Changes in Adolescent Sleep, Light Exposure, and Activity Before and During COVID-19. J Biol Rhythms. 2022 Dec;37(6):690-699. doi: 10.1177/07487304221123455.	16	Before COVID19 restrictions
24.3667	7.1	25.2	10.1167	18.9	Russia	0	Borisenkov et al.	2022	Borisenkov M.F., Popov S.V., Smirnov V.V., Gubin D.G., Petrov I.M., Vasilkova T.N., Solovieva S.V., Martinson E.A., Pecherkina A.A., Dorogina O.I., Symaniuk E.E. Associations among sleep-wake rhythm characteristics, time perspective and psycho-emotional state during COVID-19 isolation // Biological Rhythm Research. 2022, 53 (11): 1770–1781. DOI: 10.1080/09291016.2022.2041289	16	Before COVID19 restrictions
22.4	6	23.5	8.2	31	Austria	0	Vollmer, Jankowski	2022	Vollmer C, Jankowski KS. COVID-19-lockdown delayed sleep timing in Tyrolean teachers. Chronobiol Int. 2022 Dec;39(12):1601-1610. doi: 10.1080/07420528.2022.2138424.	5,16	Taken from a graph & Before COVID19 restrictions
22.55	5.97	23.2	7.77	47	Austria	0	Vollmer, Jankowski	2022	Vollmer C, Jankowski KS. COVID-19-lockdown delayed sleep timing in Tyrolean teachers. Chronobiol Int. 2022 Dec;39(12):1601-1610. doi: 10.1080/07420528.2022.2138424.	5,16	Taken from a graph & Before COVID19 restrictions
22.7	6.05	23.27	7.2	61	Austria	0	Vollmer, Jankowski	2022	Vollmer C, Jankowski KS. COVID-19-lockdown delayed sleep timing in Tyrolean teachers. Chronobiol Int. 2022 Dec;39(12):1601-1610. doi: 10.1080/07420528.2022.2138424.	5,16	Taken from a graph & Before COVID19 restrictions
22.4071	7.60887	23.7231	9.69632	13.6	Spain	0	Moraleda-Cibrián et al.	2022	Moraleda-Cibrián M, Albares-Tendero J, Pin-Arboledas G. Screen media use and sleep patterns in Spanish adolescents during the lockdown of the coronavirus pandemic. Sleep Breath. 2022 Dec;26(4):1993-2000. doi: 10.1007/s11325-021-02558-y.	5,9	Before COVID19 restrictions & Averaged over participants
25.3608	8.9725	25.6008	9.76583	25	Israel	0	Lan et al.	2022	Lan A, Kotler D, Kronfeld-Schor N, Stukalin Y, Einat H. Changes in sleep patterns of college students in Israel during COVID-19 lockdown, a sleep diaries study. Sleep Biol Rhythms. 2022;20(2):309-314. doi: 10.1007/s41105-021-00371-4.	16	Before COVID19 restrictions
22	6.5	22.5	7.25	45	New Zealand	0	Gibson et al.	2022	Gibson R, Shetty H, Carter M, Münch M. Sleeping in a bubble: factors affecting sleep during New Zealand's COVID-19 lockdown. Sleep Adv. 2022 May 16;3(1):zpac017. doi: 10.1093/sleepadvances/zpac017.	16	Before COVID19 restrictions
24	6.63667	24.0008	8.7625	14.9	Korea	0	Han et al.	2023	Han CH, Lee S, Chung JH. Association between COVID-19 lockdown and sleep behaviors in Korean adolescents. Medicine (Baltimore). 2023 May 26;102(21):e33809. doi: 10.1097/MD.0000000000033809.	16	Before COVID19 restrictions
23.1667	5.58333	25.0667	9.63333	14.5	USA	0	Bryan et al.	2023	Bryan CS, Weingart R, Lindsey A, Hale L, Johnson DA, Gazmararian JA. Impact of School Start Time Delays and Learning Modality on Sleep Timing and Duration During COVID-19. Behav Sleep Med. 2023 Jun 1:1-11. doi: 10.1080/15402002.2023.2217974.	11,16	Early school start time & Before COVID19 restrictions
25.0667	6.98333	25	8.91667	20	Japan	0	Kayaba et al.	2023	Kayaba M, Ishitsuka M, Ishidate M, Ueno K, Kajihara Y, Sasai-Sakuma T. Delayed sleep-wake rhythm due to staying at home during the COVID-19 pandemic and sleep debt after returning to campus among Japanese nursing university students: A longitudinal study. Heliyon. 2023 Apr;9(4):e14994. doi: 10.1016/j.heliyon.2023.e14994	16	Before COVID19 restrictions
24.75	8.06667	25.2	9.3	23.4	USA	2	Rice et al.	2023	Rice A, Sather O, Wright KP, Vetter C, Martin MA, de la Iglesia HO. COVID-19 Stay-at-Home Restrictions Increase the Alignment in Sleep and Light Exposure between School Days and Weekends in University Students. Sleep. 2023 Mar 8:zsad059. doi: 10.1093/sleep/zsad059.	16	Before COVID19 restrictions
23.65	6.31667	26.0667	11.3	13.5	Argentina	0	Rodríguez Ferrante et al.	2023	Rodríguez Ferrante G, Goldin AP, Sigman M, Leone MJ. A better alignment between chronotype and school timing is associated with lower grade retention in adolescents. NPJ Sci Learn. 2023 Jun 21;8(1):21. doi: 10.1038/s41539-023-00171-0.	11	Early school start time
24.6333	6.41667	26.3667	11.5	17.6	Argentina	0	Rodríguez Ferrante et al.	2023	Rodríguez Ferrante G, Goldin AP, Sigman M, Leone MJ. A better alignment between chronotype and school timing is associated with lower grade retention in adolescents. NPJ Sci Learn. 2023 Jun 21;8(1):21. doi: 10.1038/s41539-023-00171-0.	11	Early school start time
21.85	6.03333	23.2833	9.23333	10	Mexico	0	Arrona-Palacios et al.	2023	Arrona-Palacios A, Díaz-Morales JF, Duffy JF. The influence of a permanent double-shift school start time on adolescent sleep and chronotype across different age groups. Chronobiol Int. 2023 May 22:1-14. doi: 10.1080/07420528.2023.2215343.	11	Early school start time
21.8167	6.13333	23.4	9.36667	11	Mexico	0	Arrona-Palacios et al.	2023	Arrona-Palacios A, Díaz-Morales JF, Duffy JF. The influence of a permanent double-shift school start time on adolescent sleep and chronotype across different age groups. Chronobiol Int. 2023 May 22:1-14. doi: 10.1080/07420528.2023.2215343.	11	Early school start time
22.0667	7.65	24.0667	10.1	12	Mexico	0	Arrona-Palacios et al.	2023	Arrona-Palacios A, Díaz-Morales JF, Duffy JF. The influence of a permanent double-shift school start time on adolescent sleep and chronotype across different age groups. Chronobiol Int. 2023 May 22:1-14. doi: 10.1080/07420528.2023.2215343.	11	Early school start time
22.9833	6.18333	24.25	10.2833	13	Mexico	0	Arrona-Palacios et al.	2023	Arrona-Palacios A, Díaz-Morales JF, Duffy JF. The influence of a permanent double-shift school start time on adolescent sleep and chronotype across different age groups. Chronobiol Int. 2023 May 22:1-14. doi: 10.1080/07420528.2023.2215343.	11	Early school start time
22.9833	6.18333	24.25	10.2833	14	Mexico	0	Arrona-Palacios et al.	2023	Arrona-Palacios A, Díaz-Morales JF, Duffy JF. The influence of a permanent double-shift school start time on adolescent sleep and chronotype across different age groups. Chronobiol Int. 2023 May 22:1-14. doi: 10.1080/07420528.2023.2215343.	11	Early school start time
22.95	5.88333	24.5667	10.2167	15	Mexico	0	Arrona-Palacios et al.	2023	Arrona-Palacios A, Díaz-Morales JF, Duffy JF. The influence of a permanent double-shift school start time on adolescent sleep and chronotype across different age groups. Chronobiol Int. 2023 May 22:1-14. doi: 10.1080/07420528.2023.2215343.	11	Early school start time
23.0333	5.48333	24.3333	9.46667	16	Mexico	0	Arrona-Palacios et al.	2023	Arrona-Palacios A, Díaz-Morales JF, Duffy JF. The influence of a permanent double-shift school start time on adolescent sleep and chronotype across different age groups. Chronobiol Int. 2023 May 22:1-14. doi: 10.1080/07420528.2023.2215343.	11	Early school start time
23.0833	5.56667	24.4833	9.6	17	Mexico	0	Arrona-Palacios et al.	2023	Arrona-Palacios A, Díaz-Morales JF, Duffy JF. The influence of a permanent double-shift school start time on adolescent sleep and chronotype across different age groups. Chronobiol Int. 2023 May 22:1-14. doi: 10.1080/07420528.2023.2215343.	11	Early school start time
23.0167	5.68333	24.2333	9.53333	18	Mexico	0	Arrona-Palacios et al.	2023	Arrona-Palacios A, Díaz-Morales JF, Duffy JF. The influence of a permanent double-shift school start time on adolescent sleep and chronotype across different age groups. Chronobiol Int. 2023 May 22:1-14. doi: 10.1080/07420528.2023.2215343.	11	Early school start time
23.1167	6.08333	24.45	9.68333	19	Mexico	0	Arrona-Palacios et al.	2023	Arrona-Palacios A, Díaz-Morales JF, Duffy JF. The influence of a permanent double-shift school start time on adolescent sleep and chronotype across different age groups. Chronobiol Int. 2023 May 22:1-14. doi: 10.1080/07420528.2023.2215343.	11	Early school start time
23.4167	6.38333	24.8	9.33333	20	Mexico	0	Arrona-Palacios et al.	2023	Arrona-Palacios A, Díaz-Morales JF, Duffy JF. The influence of a permanent double-shift school start time on adolescent sleep and chronotype across different age groups. Chronobiol Int. 2023 May 22:1-14. doi: 10.1080/07420528.2023.2215343.	11	Early school start time
23.1333	5.91667	24.1333	9	21	Mexico	0	Arrona-Palacios et al.	2023	Arrona-Palacios A, Díaz-Morales JF, Duffy JF. The influence of a permanent double-shift school start time on adolescent sleep and chronotype across different age groups. Chronobiol Int. 2023 May 22:1-14. doi: 10.1080/07420528.2023.2215343.	11	Early school start time
23.5667	6.3	24.1167	8.8	22	Mexico	0	Arrona-Palacios et al.	2023	Arrona-Palacios A, Díaz-Morales JF, Duffy JF. The influence of a permanent double-shift school start time on adolescent sleep and chronotype across different age groups. Chronobiol Int. 2023 May 22:1-14. doi: 10.1080/07420528.2023.2215343.	11	Early school start time
22.1667	7.96667	22.5833	8.65	5	Hong Kong	0	Wong et al.	2023	Wong OY, Au CT, Yuen HM, Yu KN, Lan QY, Chan NY, Tsang CC, Li AM, Chan KC. Impact of COVID-19 on the sleep-wake patterns of preschool children. Sleep Med. 2023 Jan;101:50-57. doi: 10.1016/j.sleep.2022.10.012.	16	Before COVID19 restrictions
23.95	7.33333	24.3167	8.86667	40	Hong Kong	0	Wong et al.	2023	Wong OY, Au CT, Yuen HM, Yu KN, Lan QY, Chan NY, Tsang CC, Li AM, Chan KC. Impact of COVID-19 on the sleep-wake patterns of preschool children. Sleep Med. 2023 Jan;101:50-57. doi: 10.1016/j.sleep.2022.10.012.	16	Before COVID19 restrictions
23.5833	7.23333	23.8833	8.45	35	Hong Kong	0	Wong et al.	2023	Wong OY, Au CT, Yuen HM, Yu KN, Lan QY, Chan NY, Tsang CC, Li AM, Chan KC. Impact of COVID-19 on the sleep-wake patterns of preschool children. Sleep Med. 2023 Jan;101:50-57. doi: 10.1016/j.sleep.2022.10.012.	16	Before COVID19 restrictions
23.4667	7.08333	24.35	8.28333	30.3	Germany	1	Staller et al.	2023	Staller, N., Quante, M., Deutsch, H., Randler C. Onsite versus home-office: differences in sleep patterns according to workplace. Somnologie (2023). https://doi.org/10.1007/s11818-023-00408-5
24.25	7.73333	24.75	8.78333	25.8	Germany	1	Staller et al.	2023	Staller, N., Quante, M., Deutsch, H., Randler C. Onsite versus home-office: differences in sleep patterns according to workplace. Somnologie (2023). https://doi.org/10.1007/s11818-023-00408-5
27.15	10.1	28	11.85	34.5	Portugal	0	Reis et al.	2023	Reis C, Pilz LK, Kramer A, Lopes LV, Paiva T, Roenneberg T. The impact of daylight-saving time (DST) on patients with delayed sleep-wake phase disorder (DSWPD). J Pineal Res. 2023 May;74(4):e12867. doi: 10.1111/jpi.12867.	12	Averaged over seasons
22.1583	7.95833	22.5833	8.79167	3.9	Hong Kong	0	Lan et al.	2023	Lan QY, Chan KC, Au CT, Chan PH, Chan NY, Wing YK, Li AM, Lam HS. Secular trends of sleep-wake patterns in Hong Kong preschoolers. Sleep Med. 2023 Apr;104:73-82. doi: 10.1016/j.sleep.2023.02.018.	2	Averaged over years of assessments
22.56	6.04	22.825	7.06667	50	Canada	2	Jalali et al.	2022	Jalali N, Sahu KS, Oetomo A, Morita PP. Usability of Smart Home Thermostat to Evaluate the Impact of Weekdays and Seasons on Sleep Patterns and Indoor Stay: Observational Study. JMIR Mhealth Uhealth. 2022 Apr 1;10(4):e28811. doi: 10.2196/28811.
22.05	6.44167	22.3667	7.4	9.5	Japan	0	Shinto et al.	2022	Shinto T, Tahara Y, Watabe A, Makino N, Tomonaga M, Kimura H, Nozawa Y, Kobayashi K, Takahashi M, Shibata S. Interaction effects of sex on the sleep loss and social jetlag-related negative mood in Japanese children and adolescents: a cross-sectional study. Sleep Adv. 2022 Sep 21;3(1):zpac035. doi: 10.1093/sleepadvances/zpac035.	3	Averaged over genders
22.9917	6.48333	23.325	8.1	13.5	Japan	0	Shinto et al.	2022	Shinto T, Tahara Y, Watabe A, Makino N, Tomonaga M, Kimura H, Nozawa Y, Kobayashi K, Takahashi M, Shibata S. Interaction effects of sex on the sleep loss and social jetlag-related negative mood in Japanese children and adolescents: a cross-sectional study. Sleep Adv. 2022 Sep 21;3(1):zpac035. doi: 10.1093/sleepadvances/zpac035.	3	Averaged over genders
23.7417	6.4	24.1083	8.49167	17.5	Japan	0	Shinto et al.	2022	Shinto T, Tahara Y, Watabe A, Makino N, Tomonaga M, Kimura H, Nozawa Y, Kobayashi K, Takahashi M, Shibata S. Interaction effects of sex on the sleep loss and social jetlag-related negative mood in Japanese children and adolescents: a cross-sectional study. Sleep Adv. 2022 Sep 21;3(1):zpac035. doi: 10.1093/sleepadvances/zpac035.	3	Averaged over genders
22.2	6.21667	22.4667	8.23333	15	China	0	Long et al.	2022	Long Z, Zhao A, Chen Y, Li R, Xia Y, Guo Y, Li S. The associations of chronotype and social jetlag with prosocial behavior problems among Chinese adolescents. Chronobiol Int. 2022 Nov;39(11):1498-1507. doi: 10.1080/07420528.2022.2127362.
23.7833	7.51667	24.6667	9.85	21	France	0	Vast et al.	2022	Vast, D., Ribeiro, N., Gounden, Y., and Quaglino, V. Le sommeil des étudiants français en période de COVID-19 : Influence des deux premiers confinements sur la quantité et la qualité de sommeil [Sleep of French college students during COVID-19: Influence of the first two lockdowns on sleep quantity and sleep quality]. Psychologie française September 2022 67(3):317-333, doi.org/10.1016/j.psfr.2022…	16	Before COVID19 restrictions
23.2833	7.46667	24.2167	8.33333	20.4	France	0	Vast et al.	2022	Vast, D., Ribeiro, N., Gounden, Y., and Quaglino, V. Le sommeil des étudiants français en période de COVID-19 : Influence des deux premiers confinements sur la quantité et la qualité de sommeil [Sleep of French college students during COVID-19: Influence of the first two lockdowns on sleep quantity and sleep quality]. Psychologie française September 2022 67(3):317-333, doi.org/10.1016/j.psfr.2022…	16	Before COVID19 restrictions
23.3333	6.76667	24.1833	10.1667	14.8	Hong Kong	0	Chen et al.	2022	Chen CX, Li TMH, Zhang J, Li SX, Yu MWM, Tsang CC, Chan KCC, Au CT, Li AM, Kong APS, Chan JWY, Wing YK, Chan NY. The impact of sleep-corrected social jetlag on mental health, behavioral problems, and daytime sleepiness in adolescents. Sleep Med. 2022 Dec;100:494-500. doi: 10.1016/j.sleep.2022.09.027.
23.8167	6.55	24.6	8.93333	15.9	Singapore	2	Pu et al.	2022	Pu Z, Leong RLF, Chee MWL, Massar SAA. Bedtime procrastination and chronotype differentially predict adolescent sleep on school nights and non-school nights. Sleep Health. 2022 Dec;8(6):640-647. doi: 10.1016/j.sleh.2022.09.007.
24.3333	7.43333	25.6667	10.1667	15.8	Iceland	2	Hrafnkelsdottir et al.	2020	Hrafnkelsdottir SM, Brychta RJ, Rognvaldsdottir V, Chen KY, Johannsson E, Gudmundsdottir SL, Arngrimsson SA. Less screen time and more physical activity is associated with more stable sleep patterns among Icelandic adolescents. Sleep Health. 2020 Oct;6(5):609-617. doi: 10.1016/j.sleh.2020.02.005.
21.5667	6.38333	21.55	7.01667	10.2	Japan	1	Minatoya et al.	2023	Minatoya Y., Shikano A., Tanabe K& Noi S (2023) The relationship between light exposure and bedtime/wake-up time during school days, holidays and long-stay camp period in Japanese children, Biological Rhythm Research, 54:3, 276-290, DOI: 10.1080/09291016.2022.2151775	6	Free days are holidays/vacations
21.4333	6.83333	22.75	8.86667	11.3	France	0	Eichenlaub et al.	2023	Eichenlaub JB, Pinelli M, Portrat S. Sleep habits and their relation to self-reported attention and class climate in preteens. Sleep Med. 2023 Jan;101:421-428. doi: 10.1016/j.sleep.2022.11.032.
23.2333	6.33333	23.9167	7.93333	43.3	Sweden	2	Beute et al.	2022	Beute F, Lowden A, Aries M. The relationship of light exposure to sleep outcomes among office workers. Part 2: Comparison of days with and without social constraints. Lighting Research & Technology. 2022;0(0). doi:10.1177/14771535221136099
24.9208	7.8625	25.575	9.33333	23	USA	2	Dunster et al.	2023	Dunster GP, Hua I, Grahe A, Fleischer JG, Panda S, Wright KP Jr, Vetter C, Doherty JH, de la Iglesia HO. Daytime light exposure is a strong predictor of seasonal variation in sleep and circadian timing of university students. J Pineal Res. 2023 Mar;74(2):e12843. doi: 10.1111/jpi.12843.	12	Averaged over seasons
22.1	6.69583	22.775	7.99583	13.2	Australia	0	Reardon et al.	2023	Reardon A, Lushington K, Agostini A. Adolescent sleep, distress, and technology use: weekday versus weekend. Child Adolesc Ment Health. 2023 Feb;28(1):108-116. doi: 10.1111/camh.12616.	3,4	Averaged over genders & Averaged over chronotypes
23.0333	7.2875	23.75	8.33333	15.8	Australia	0	Reardon et al.	2023	Reardon A, Lushington K, Agostini A. Adolescent sleep, distress, and technology use: weekday versus weekend. Child Adolesc Ment Health. 2023 Feb;28(1):108-116. doi: 10.1111/camh.12616.	3,4	Averaged over genders & Averaged over chronotypes
23.05	6.86667	24.0167	9.1	16	USA	2	Simon et al.	2019	Simon SL, Behn CD, Cree-Green M, Kaar JL, Pyle L, Hawkins SMM, Rahat H, Garcia-Reyes Y, Wright KP Jr, Nadeau KJ. Too Late and Not Enough: School Year Sleep Duration, Timing, and Circadian Misalignment Are Associated with Reduced Insulin Sensitivity in Adolescents with Overweight/Obesity. J Pediatr. 2019 Feb;205:257-264.e1. doi: 10.1016/j.jpeds.2018.10.027.
23.6167	7.78333	24.1667	8.95	17.2	Australia	2	Hand et al.	2023	Hand AJ, Stone JE, Shen L, Vetter C, Cain SW, Bei B, Phillips AJK. Measuring Light Regularity: Sleep Regularity is Associated with Regularity of Light Exposure in Adolescents. Sleep. 2023 Jan 10:zsad001. doi: 10.1093/sleep/zsad001.	6	Free days are holidays/vacations
21.5833	6.3	22.5167	8.36667	9	Singapore	0	Koa et al.	2023	Koa TB, Seah JX, Ong JQW, Lo JC. Short Sleep Duration in School-Age Children: Differential Factors on Weekdays and Weekends. Behav Sleep Med. 2023 Jan 3:1-13. doi: 10.1080/15402002.2022.2164001.
23.4167	6.38333	25.2333	8.13333	39.7	Singapore	0	Koa et al.	2023	Koa TB, Seah JX, Ong JQW, Lo JC. Short Sleep Duration in School-Age Children: Differential Factors on Weekdays and Weekends. Behav Sleep Med. 2023 Jan 3:1-13. doi: 10.1080/15402002.2022.2164001.
23.6833	6.6	24.2667	8.23333	39.7	Singapore	0	Koa et al.	2023	Koa TB, Seah JX, Ong JQW, Lo JC. Short Sleep Duration in School-Age Children: Differential Factors on Weekdays and Weekends. Behav Sleep Med. 2023 Jan 3:1-13. doi: 10.1080/15402002.2022.2164001.
23.4333	6.75	24.5167	9.58333	15.6	Italy	2	Bacaro et al.	2023	Bacaro V, Andreose A, Grimaldi M, Natale V, Tonetti L, Crocetti E. The Association between Sleep Patterns, Educational Identity, and School Performance in Adolescents. Brain Sci. 2023 Jan 20;13(2):178. doi: 10.3390/brainsci13020178.
23.8	7.11667	24.2479	8.34792	15	Korea	0	Jang et al.	2023	Jang Y, Jun JS, Jung KY. Trends in sleep duration in Korea: The Korean time use survey. Sleep Med. 2023 Mar;103:24-28. doi: 10.1016/j.sleep.2023.01.025.	12	Averaged over seasons
24.3542	7.4875	24.8104	8.45833	25	Korea	0	Jang et al.	2023	Jang Y, Jun JS, Jung KY. Trends in sleep duration in Korea: The Korean time use survey. Sleep Med. 2023 Mar;103:24-28. doi: 10.1016/j.sleep.2023.01.025.	12	Averaged over seasons
23.8792	6.9125	24.1458	7.55	35	Korea	0	Jang et al.	2023	Jang Y, Jun JS, Jung KY. Trends in sleep duration in Korea: The Korean time use survey. Sleep Med. 2023 Mar;103:24-28. doi: 10.1016/j.sleep.2023.01.025.	12	Averaged over seasons
23.7542	7.04167	23.8771	7.55	45	Korea	0	Jang et al.	2023	Jang Y, Jun JS, Jung KY. Trends in sleep duration in Korea: The Korean time use survey. Sleep Med. 2023 Mar;103:24-28. doi: 10.1016/j.sleep.2023.01.025.	12	Averaged over seasons
23.5333	6.275	23.5458	6.44167	55	Korea	0	Jang et al.	2023	Jang Y, Jun JS, Jung KY. Trends in sleep duration in Korea: The Korean time use survey. Sleep Med. 2023 Mar;103:24-28. doi: 10.1016/j.sleep.2023.01.025.	12	Averaged over seasons
23.2542	5.94167	23.2646	6.02917	65	Korea	0	Jang et al.	2023	Jang Y, Jun JS, Jung KY. Trends in sleep duration in Korea: The Korean time use survey. Sleep Med. 2023 Mar;103:24-28. doi: 10.1016/j.sleep.2023.01.025.	12	Averaged over seasons
23.1292	5.925	23.0979	5.91667	75	Korea	0	Jang et al.	2023	Jang Y, Jun JS, Jung KY. Trends in sleep duration in Korea: The Korean time use survey. Sleep Med. 2023 Mar;103:24-28. doi: 10.1016/j.sleep.2023.01.025.	12	Averaged over seasons
24.0667	7.06667	26.1667	9.81667	22.6	Uruguay	2	Estevan et al.	2023	Estevan, I.; Coirolo, N.; Tassino, B.; Silva, A. The Influence of Light and Physical Activity on the Timing and Duration of Sleep: Insights from a Natural Model of Dance Training in Shifts. Clocks&Sleep 2023, 5, 47–61. https://doi.org/10.3390/clockssleep5010006	11	Early school start time
23.125	6.525	25	7.88333	31.8	Malaysia	0	Chong et al.	2022	Chong GY, Satvinder Kaur, Ruzita AT, Loy SL, Siah WY, Tan HY, et al. Translation, validation and reliability of the Malay version Chrononutrition Profile-Questionnaire (CPQ-M) in Malaysian adult populations. Biol Rhythm Res. 2022. https://doi.org/10.1080/09291016.2022.2105536.
21.7208	6.82833	23.2875	9.65	13	Belgium	0	Boniel-Nissim et al.	2023	Boniel-Nissim M, Tynjälä J, Gobiņa I, Furstova J, van den Eijnden RJJM, Marino C, Klanšček HJ, Klavina-Makrecka S, Villeruša A, Lahti H, Vieno A, Wong SL, Villberg J, Inchley J, Gariépy G. Adolescent use of social media and associations with sleep patterns across 18 European and North American countries. Sleep Health. 2023 Jun;9(3):314-321. doi: 10.1016/j.sleh.2023.01.005.	9	Averaged over participants
22.4458	6.91833	24.0375	9.69	13	Canada	0	Boniel-Nissim et al.	2023	Boniel-Nissim M, Tynjälä J, Gobiņa I, Furstova J, van den Eijnden RJJM, Marino C, Klanšček HJ, Klavina-Makrecka S, Villeruša A, Lahti H, Vieno A, Wong SL, Villberg J, Inchley J, Gariépy G. Adolescent use of social media and associations with sleep patterns across 18 European and North American countries. Sleep Health. 2023 Jun;9(3):314-321. doi: 10.1016/j.sleh.2023.01.005.	9	Averaged over participants
22.425	6.445	23.9708	9.49833	13	Czech Republic	0	Boniel-Nissim et al.	2023	Boniel-Nissim M, Tynjälä J, Gobiņa I, Furstova J, van den Eijnden RJJM, Marino C, Klanšček HJ, Klavina-Makrecka S, Villeruša A, Lahti H, Vieno A, Wong SL, Villberg J, Inchley J, Gariépy G. Adolescent use of social media and associations with sleep patterns across 18 European and North American countries. Sleep Health. 2023 Jun;9(3):314-321. doi: 10.1016/j.sleh.2023.01.005.	9	Averaged over participants
22.9917	6.78167	24.625	10.3375	13	Estonia	0	Boniel-Nissim et al.	2023	Boniel-Nissim M, Tynjälä J, Gobiņa I, Furstova J, van den Eijnden RJJM, Marino C, Klanšček HJ, Klavina-Makrecka S, Villeruša A, Lahti H, Vieno A, Wong SL, Villberg J, Inchley J, Gariépy G. Adolescent use of social media and associations with sleep patterns across 18 European and North American countries. Sleep Health. 2023 Jun;9(3):314-321. doi: 10.1016/j.sleh.2023.01.005.	9	Averaged over participants
23.1625	6.995	24.9083	10.2833	13	Finland	0	Boniel-Nissim et al.	2023	Boniel-Nissim M, Tynjälä J, Gobiņa I, Furstova J, van den Eijnden RJJM, Marino C, Klanšček HJ, Klavina-Makrecka S, Villeruša A, Lahti H, Vieno A, Wong SL, Villberg J, Inchley J, Gariépy G. Adolescent use of social media and associations with sleep patterns across 18 European and North American countries. Sleep Health. 2023 Jun;9(3):314-321. doi: 10.1016/j.sleh.2023.01.005.	9	Averaged over participants
23.4542	7.21667	25.0292	10.4692	13	Greece	0	Boniel-Nissim et al.	2023	Boniel-Nissim M, Tynjälä J, Gobiņa I, Furstova J, van den Eijnden RJJM, Marino C, Klanšček HJ, Klavina-Makrecka S, Villeruša A, Lahti H, Vieno A, Wong SL, Villberg J, Inchley J, Gariépy G. Adolescent use of social media and associations with sleep patterns across 18 European and North American countries. Sleep Health. 2023 Jun;9(3):314-321. doi: 10.1016/j.sleh.2023.01.005.	9	Averaged over participants
22.1625	6.2775	23.4417	9.21667	13	Hungary	0	Boniel-Nissim et al.	2023	Boniel-Nissim M, Tynjälä J, Gobiņa I, Furstova J, van den Eijnden RJJM, Marino C, Klanšček HJ, Klavina-Makrecka S, Villeruša A, Lahti H, Vieno A, Wong SL, Villberg J, Inchley J, Gariépy G. Adolescent use of social media and associations with sleep patterns across 18 European and North American countries. Sleep Health. 2023 Jun;9(3):314-321. doi: 10.1016/j.sleh.2023.01.005.	9	Averaged over participants
22.8833	6.99833	24.2875	10.0625	13	Iceland	0	Boniel-Nissim et al.	2023	Boniel-Nissim M, Tynjälä J, Gobiņa I, Furstova J, van den Eijnden RJJM, Marino C, Klanšček HJ, Klavina-Makrecka S, Villeruša A, Lahti H, Vieno A, Wong SL, Villberg J, Inchley J, Gariépy G. Adolescent use of social media and associations with sleep patterns across 18 European and North American countries. Sleep Health. 2023 Jun;9(3):314-321. doi: 10.1016/j.sleh.2023.01.005.	9	Averaged over participants
23.2167	6.87417	24.8375	10.5375	13	Latvia	0	Boniel-Nissim et al.	2023	Boniel-Nissim M, Tynjälä J, Gobiņa I, Furstova J, van den Eijnden RJJM, Marino C, Klanšček HJ, Klavina-Makrecka S, Villeruša A, Lahti H, Vieno A, Wong SL, Villberg J, Inchley J, Gariépy G. Adolescent use of social media and associations with sleep patterns across 18 European and North American countries. Sleep Health. 2023 Jun;9(3):314-321. doi: 10.1016/j.sleh.2023.01.005.	9	Averaged over participants
22.1667	6.99417	23.8042	9.76167	13	Norway	0	Boniel-Nissim et al.	2023	Boniel-Nissim M, Tynjälä J, Gobiņa I, Furstova J, van den Eijnden RJJM, Marino C, Klanšček HJ, Klavina-Makrecka S, Villeruša A, Lahti H, Vieno A, Wong SL, Villberg J, Inchley J, Gariépy G. Adolescent use of social media and associations with sleep patterns across 18 European and North American countries. Sleep Health. 2023 Jun;9(3):314-321. doi: 10.1016/j.sleh.2023.01.005.	9	Averaged over participants
22.8667	6.57167	24.0917	9.66167	13	Poland	0	Boniel-Nissim et al.	2023	Boniel-Nissim M, Tynjälä J, Gobiņa I, Furstova J, van den Eijnden RJJM, Marino C, Klanšček HJ, Klavina-Makrecka S, Villeruša A, Lahti H, Vieno A, Wong SL, Villberg J, Inchley J, Gariépy G. Adolescent use of social media and associations with sleep patterns across 18 European and North American countries. Sleep Health. 2023 Jun;9(3):314-321. doi: 10.1016/j.sleh.2023.01.005.	9	Averaged over participants
22.6	6.975	23.7875	9.8075	13	Moldova	0	Boniel-Nissim et al.	2023	Boniel-Nissim M, Tynjälä J, Gobiņa I, Furstova J, van den Eijnden RJJM, Marino C, Klanšček HJ, Klavina-Makrecka S, Villeruša A, Lahti H, Vieno A, Wong SL, Villberg J, Inchley J, Gariépy G. Adolescent use of social media and associations with sleep patterns across 18 European and North American countries. Sleep Health. 2023 Jun;9(3):314-321. doi: 10.1016/j.sleh.2023.01.005.	9	Averaged over participants
23.0208	7.04583	24.7833	10.2083	13	Scotland	0	Boniel-Nissim et al.	2023	Boniel-Nissim M, Tynjälä J, Gobiņa I, Furstova J, van den Eijnden RJJM, Marino C, Klanšček HJ, Klavina-Makrecka S, Villeruša A, Lahti H, Vieno A, Wong SL, Villberg J, Inchley J, Gariépy G. Adolescent use of social media and associations with sleep patterns across 18 European and North American countries. Sleep Health. 2023 Jun;9(3):314-321. doi: 10.1016/j.sleh.2023.01.005.	9	Averaged over participants
22.6667	6.69167	23.9583	9.38333	13	Ukraine	0	Boniel-Nissim et al.	2023	Boniel-Nissim M, Tynjälä J, Gobiņa I, Furstova J, van den Eijnden RJJM, Marino C, Klanšček HJ, Klavina-Makrecka S, Villeruša A, Lahti H, Vieno A, Wong SL, Villberg J, Inchley J, Gariépy G. Adolescent use of social media and associations with sleep patterns across 18 European and North American countries. Sleep Health. 2023 Jun;9(3):314-321. doi: 10.1016/j.sleh.2023.01.005.	9	Averaged over participants
21.8333	5.54333	22.3667	8.15667	17	China	0	Yue et al.	2023	Yue L, Cui N, Jiang L, Cui N. Screen use before sleep and emotional problems among adolescents: Preliminary evidence of mediating effect of chronotype and social jetlag. J Affect Disord. 2023 May 1;328:175-182. doi: 10.1016/j.jad.2023.02.049.
24.2833	6.50833	24.3167	7.625	16	Japan	2	Mizuno et al.	2022	Mizuno K, Okamoto-Mizuno K, Maeda A. Sleep Habits in Pairs of Japanese High School Students and Their Mothers in Summer and Autumn. Clocks Sleep. 2022 Sep 28;4(4):520-534. doi: 10.3390/clockssleep4040041.
23.5833	5.54167	23.725	6.44167	48.2	Japan	2	Mizuno et al.	2022	Mizuno K, Okamoto-Mizuno K, Maeda A. Sleep Habits in Pairs of Japanese High School Students and Their Mothers in Summer and Autumn. Clocks Sleep. 2022 Sep 28;4(4):520-534. doi: 10.3390/clockssleep4040041.
22.5167	6.93333	22.55	8.01667	13.7	Mexico	2	Silva-Caballero et al.	2023	Silva-Caballero A, Ball HL, Kramer KL, Bentley GR. Sleep deprivation among adolescents in urban and indigenous-rural Mexican communities. Sci Rep. 2023 Jan 19;13(1):1058. doi: 10.1038/s41598-023-28330-8.	17	Lower unrbanization/rural
22.8	6.93333	23.0833	7.98333	13.7	Mexico	2	Silva-Caballero et al.	2023	Silva-Caballero A, Ball HL, Kramer KL, Bentley GR. Sleep deprivation among adolescents in urban and indigenous-rural Mexican communities. Sci Rep. 2023 Jan 19;13(1):1058. doi: 10.1038/s41598-023-28330-8.	17	Lower unrbanization/rural
22.3833	6.2	23.5	8.75	13.7	Mexico	2	Silva-Caballero et al.	2023	Silva-Caballero A, Ball HL, Kramer KL, Bentley GR. Sleep deprivation among adolescents in urban and indigenous-rural Mexican communities. Sci Rep. 2023 Jan 19;13(1):1058. doi: 10.1038/s41598-023-28330-8.	18	Higher urbanization/urban
22.2667	6.46667	23.2167	7.86667	12.8	Switzerland	2	Castiglione-Fontanellaz et al.	2023	Castiglione-Fontanellaz CEG, Schaufler S, Wild S, Hamann C, Kaess M, Tarokh L. Sleep regularity in healthy adolescents: Associations with sleep duration, sleep quality, and mental health. J Sleep Res. 2023 Feb 28:e13865. doi: 10.1111/jsr.13865.
22.9167	6.18333	23.2	7.1	54.5	Japan	0	Yoshiike et al.	2023	Yoshiike, T., Kawamura, A., Utsumi, T., Matsui, K., Kuriyama, K. A prospective study of the association of weekend catch-up sleep and sleep duration with mortality in middle-aged adults. Sleep Biol. Rhythms (2023). https://doi.org/10.1007/s41105-023-00460-6
24.2	7.7	24.8	8.5	16.3	Brazil	2	Malheiros et al.	2023	Malheiros LE, da Costa BG, Lopes MV, Martins da Costa R, Chaput JP, Silva KS. Association of sleep timing and sleep variability with health-related outcomes in a sample of Brazilian adolescents. Behav Sleep Med. 2023 May 8:1-11. doi: 10.1080/15402002.2023.2207699.
24.52	7.99	25.05	9.16	23.2	Japan	2	Akashi et al.	2020	Akashi M, Sogawa R, Matsumura R, Nishida A, Nakamura R, Tokuda IT, Node K. A detection method for latent circadian rhythm sleep-wake disorder. EBioMedicine. 2020 Dec;62:103080. doi: 10.1016/j.ebiom.2020.103080.	7	Data of control groups/conditions
24.7283	7.63833	25.3717	10.0617	18	Russia	0	Dokuka et al.	2023	Dokuka S, Mikhaylova O, Krekhovets E. Association between sleep patterns, somatization, and depressive symptoms among Russian university students. Chronobiol Int. 2023 Feb;40(2):215-221. doi: 10.1080/07420528.2022.2157736.
24.715	8.185	24.9967	9.43667	21	Russia	0	Dokuka et al.	2023	Dokuka S, Mikhaylova O, Krekhovets E. Association between sleep patterns, somatization, and depressive symptoms among Russian university students. Chronobiol Int. 2023 Feb;40(2):215-221. doi: 10.1080/07420528.2022.2157736.
23.4667	6.58333	24.0833	8.5	32.4	Brazil	0	Lira et al.	2023	Lira NCC, de Araújo SM, de Medeiros ACQ, de Souza JC. Translation, adaptation and validation of the Chrononutrition Profile - Questionnaire (CP-Q) in Brazilian Portuguese. Chronobiol Int. 2023 Apr;40(4):473-482. doi: 10.1080/07420528.2023.2187223.
24.04	8.01	24.92	9.02	21.2	Germany	0	von Gall et al.	2023	von Gall C, Muth T, Angerer P. Sleep Duration on Workdays Is Correlated with Subjective Workload and Subjective Impact of High Workload on Sleep in Young Healthy Adults. Brain Sci. 2023 May 18;13(5):818. doi: 10.3390/brainsci13050818.
22.6167	6.33333	22.95	6.98333	44.57	South Africa	0	Willoughby et al.	2023	Willoughby, A., Alikhani, I., Karsikas, M., Chua, X. Y., & Chee, M. W. (2023, May 19). Country Differences in Nocturnal Sleep Variability: Observations from a Large-scale, Long-term Sleep Wearable Study. https://doi.org/10.31234/osf.io/8ahsu
24.1833	7.46667	24.6333	8.28333	42.71	Hong Kong	0	Willoughby et al.	2023	Willoughby, A., Alikhani, I., Karsikas, M., Chua, X. Y., & Chee, M. W. (2023, May 19). Country Differences in Nocturnal Sleep Variability: Observations from a Large-scale, Long-term Sleep Wearable Study. https://doi.org/10.31234/osf.io/8ahsu
24.2	7.41667	24.5333	7.83333	41.8	India	0	Willoughby et al.	2023	Willoughby, A., Alikhani, I., Karsikas, M., Chua, X. Y., & Chee, M. W. (2023, May 19). Country Differences in Nocturnal Sleep Variability: Observations from a Large-scale, Long-term Sleep Wearable Study. https://doi.org/10.31234/osf.io/8ahsu
24.45	7.36667	24.7833	8.08333	37.21	Japan	0	Willoughby et al.	2023	Willoughby, A., Alikhani, I., Karsikas, M., Chua, X. Y., & Chee, M. W. (2023, May 19). Country Differences in Nocturnal Sleep Variability: Observations from a Large-scale, Long-term Sleep Wearable Study. https://doi.org/10.31234/osf.io/8ahsu
24.2	7.41667	24.6333	8.15	42.02	Singapore	0	Willoughby et al.	2023	Willoughby, A., Alikhani, I., Karsikas, M., Chua, X. Y., & Chee, M. W. (2023, May 19). Country Differences in Nocturnal Sleep Variability: Observations from a Large-scale, Long-term Sleep Wearable Study. https://doi.org/10.31234/osf.io/8ahsu
24.0833	7.15	24.4333	7.91667	45.75	Korea	0	Willoughby et al.	2023	Willoughby, A., Alikhani, I., Karsikas, M., Chua, X. Y., & Chee, M. W. (2023, May 19). Country Differences in Nocturnal Sleep Variability: Observations from a Large-scale, Long-term Sleep Wearable Study. https://doi.org/10.31234/osf.io/8ahsu
23.9333	7.3	24.2667	7.78333	42.39	Thailand	0	Willoughby et al.	2023	Willoughby, A., Alikhani, I., Karsikas, M., Chua, X. Y., & Chee, M. W. (2023, May 19). Country Differences in Nocturnal Sleep Variability: Observations from a Large-scale, Long-term Sleep Wearable Study. https://doi.org/10.31234/osf.io/8ahsu
23.4	7.05	23.8833	7.96667	39.62	Austria	0	Willoughby et al.	2023	Willoughby, A., Alikhani, I., Karsikas, M., Chua, X. Y., & Chee, M. W. (2023, May 19). Country Differences in Nocturnal Sleep Variability: Observations from a Large-scale, Long-term Sleep Wearable Study. https://doi.org/10.31234/osf.io/8ahsu
23.6167	7.31667	24.0167	8.1	43.07	Belgium	0	Willoughby et al.	2023	Willoughby, A., Alikhani, I., Karsikas, M., Chua, X. Y., & Chee, M. W. (2023, May 19). Country Differences in Nocturnal Sleep Variability: Observations from a Large-scale, Long-term Sleep Wearable Study. https://doi.org/10.31234/osf.io/8ahsu
23.4833	7.08333	23.9167	7.95	36.99	Czech Republic	0	Willoughby et al.	2023	Willoughby, A., Alikhani, I., Karsikas, M., Chua, X. Y., & Chee, M. W. (2023, May 19). Country Differences in Nocturnal Sleep Variability: Observations from a Large-scale, Long-term Sleep Wearable Study. https://doi.org/10.31234/osf.io/8ahsu
23.3667	7.05	24.05	8.05	39.71	Denmark	0	Willoughby et al.	2023	Willoughby, A., Alikhani, I., Karsikas, M., Chua, X. Y., & Chee, M. W. (2023, May 19). Country Differences in Nocturnal Sleep Variability: Observations from a Large-scale, Long-term Sleep Wearable Study. https://doi.org/10.31234/osf.io/8ahsu
23.9333	7.61667	24.5167	8.68333	40.85	Estonia	0	Willoughby et al.	2023	Willoughby, A., Alikhani, I., Karsikas, M., Chua, X. Y., & Chee, M. W. (2023, May 19). Country Differences in Nocturnal Sleep Variability: Observations from a Large-scale, Long-term Sleep Wearable Study. https://doi.org/10.31234/osf.io/8ahsu
23.5333	7.25	24.1667	8.38333	44.47	Finland	0	Willoughby et al.	2023	Willoughby, A., Alikhani, I., Karsikas, M., Chua, X. Y., & Chee, M. W. (2023, May 19). Country Differences in Nocturnal Sleep Variability: Observations from a Large-scale, Long-term Sleep Wearable Study. https://doi.org/10.31234/osf.io/8ahsu
23.8	7.45	24.2	8.25	42.35	France	0	Willoughby et al.	2023	Willoughby, A., Alikhani, I., Karsikas, M., Chua, X. Y., & Chee, M. W. (2023, May 19). Country Differences in Nocturnal Sleep Variability: Observations from a Large-scale, Long-term Sleep Wearable Study. https://doi.org/10.31234/osf.io/8ahsu
23.5167	7.11667	24.0667	8.13333	41.59	Germany	0	Willoughby et al.	2023	Willoughby, A., Alikhani, I., Karsikas, M., Chua, X. Y., & Chee, M. W. (2023, May 19). Country Differences in Nocturnal Sleep Variability: Observations from a Large-scale, Long-term Sleep Wearable Study. https://doi.org/10.31234/osf.io/8ahsu
24	7.58333	24.4667	8.36667	41.66	Greece	0	Willoughby et al.	2023	Willoughby, A., Alikhani, I., Karsikas, M., Chua, X. Y., & Chee, M. W. (2023, May 19). Country Differences in Nocturnal Sleep Variability: Observations from a Large-scale, Long-term Sleep Wearable Study. https://doi.org/10.31234/osf.io/8ahsu
23.65	7.43333	24.2	8.26667	40.97	Ireland	0	Willoughby et al.	2023	Willoughby, A., Alikhani, I., Karsikas, M., Chua, X. Y., & Chee, M. W. (2023, May 19). Country Differences in Nocturnal Sleep Variability: Observations from a Large-scale, Long-term Sleep Wearable Study. https://doi.org/10.31234/osf.io/8ahsu
23.8333	7.28333	24.2167	8.08333	42.64	Italy	0	Willoughby et al.	2023	Willoughby, A., Alikhani, I., Karsikas, M., Chua, X. Y., & Chee, M. W. (2023, May 19). Country Differences in Nocturnal Sleep Variability: Observations from a Large-scale, Long-term Sleep Wearable Study. https://doi.org/10.31234/osf.io/8ahsu
23.5667	7.35	24.0333	8.15	41.57	Netherlands	0	Willoughby et al.	2023	Willoughby, A., Alikhani, I., Karsikas, M., Chua, X. Y., & Chee, M. W. (2023, May 19). Country Differences in Nocturnal Sleep Variability: Observations from a Large-scale, Long-term Sleep Wearable Study. https://doi.org/10.31234/osf.io/8ahsu
23.8167	7.38333	24.4667	8.53333	41.07	Norway	0	Willoughby et al.	2023	Willoughby, A., Alikhani, I., Karsikas, M., Chua, X. Y., & Chee, M. W. (2023, May 19). Country Differences in Nocturnal Sleep Variability: Observations from a Large-scale, Long-term Sleep Wearable Study. https://doi.org/10.31234/osf.io/8ahsu
23.75	7.33333	24.3	8.2	36.74	Poland	0	Willoughby et al.	2023	Willoughby, A., Alikhani, I., Karsikas, M., Chua, X. Y., & Chee, M. W. (2023, May 19). Country Differences in Nocturnal Sleep Variability: Observations from a Large-scale, Long-term Sleep Wearable Study. https://doi.org/10.31234/osf.io/8ahsu
24.0167	7.65	24.4167	8.38333	42.87	Portugal	0	Willoughby et al.	2023	Willoughby, A., Alikhani, I., Karsikas, M., Chua, X. Y., & Chee, M. W. (2023, May 19). Country Differences in Nocturnal Sleep Variability: Observations from a Large-scale, Long-term Sleep Wearable Study. https://doi.org/10.31234/osf.io/8ahsu
24.0833	7.65	24.5167	8.43333	39.64	Romania	0	Willoughby et al.	2023	Willoughby, A., Alikhani, I., Karsikas, M., Chua, X. Y., & Chee, M. W. (2023, May 19). Country Differences in Nocturnal Sleep Variability: Observations from a Large-scale, Long-term Sleep Wearable Study. https://doi.org/10.31234/osf.io/8ahsu
24.55	8.2	24.9667	8.95	37.53	Russia	0	Willoughby et al.	2023	Willoughby, A., Alikhani, I., Karsikas, M., Chua, X. Y., & Chee, M. W. (2023, May 19). Country Differences in Nocturnal Sleep Variability: Observations from a Large-scale, Long-term Sleep Wearable Study. https://doi.org/10.31234/osf.io/8ahsu
23.3333	6.93333	23.75	7.75	37.8	Slovakia	0	Willoughby et al.	2023	Willoughby, A., Alikhani, I., Karsikas, M., Chua, X. Y., & Chee, M. W. (2023, May 19). Country Differences in Nocturnal Sleep Variability: Observations from a Large-scale, Long-term Sleep Wearable Study. https://doi.org/10.31234/osf.io/8ahsu
23.9833	7.55	24.4833	8.41667	43.49	Spain	0	Willoughby et al.	2023	Willoughby, A., Alikhani, I., Karsikas, M., Chua, X. Y., & Chee, M. W. (2023, May 19). Country Differences in Nocturnal Sleep Variability: Observations from a Large-scale, Long-term Sleep Wearable Study. https://doi.org/10.31234/osf.io/8ahsu
23.4167	7.06667	24	8.05	43.11	Sweden	0	Willoughby et al.	2023	Willoughby, A., Alikhani, I., Karsikas, M., Chua, X. Y., & Chee, M. W. (2023, May 19). Country Differences in Nocturnal Sleep Variability: Observations from a Large-scale, Long-term Sleep Wearable Study. https://doi.org/10.31234/osf.io/8ahsu
23.4833	7.05	23.9833	8.05	43.31	Switzerland	0	Willoughby et al.	2023	Willoughby, A., Alikhani, I., Karsikas, M., Chua, X. Y., & Chee, M. W. (2023, May 19). Country Differences in Nocturnal Sleep Variability: Observations from a Large-scale, Long-term Sleep Wearable Study. https://doi.org/10.31234/osf.io/8ahsu
23.45	7.16667	23.8833	7.9	42.94	UK	0	Willoughby et al.	2023	Willoughby, A., Alikhani, I., Karsikas, M., Chua, X. Y., & Chee, M. W. (2023, May 19). Country Differences in Nocturnal Sleep Variability: Observations from a Large-scale, Long-term Sleep Wearable Study. https://doi.org/10.31234/osf.io/8ahsu
23.95	7.33333	24.4667	8.05	41.84	UAE	0	Willoughby et al.	2023	Willoughby, A., Alikhani, I., Karsikas, M., Chua, X. Y., & Chee, M. W. (2023, May 19). Country Differences in Nocturnal Sleep Variability: Observations from a Large-scale, Long-term Sleep Wearable Study. https://doi.org/10.31234/osf.io/8ahsu
23.3333	7.03333	23.7667	7.8	44.43	Canada	0	Willoughby et al.	2023	Willoughby, A., Alikhani, I., Karsikas, M., Chua, X. Y., & Chee, M. W. (2023, May 19). Country Differences in Nocturnal Sleep Variability: Observations from a Large-scale, Long-term Sleep Wearable Study. https://doi.org/10.31234/osf.io/8ahsu
23.6	7.13333	24.1833	7.98333	42.66	Mexico	0	Willoughby et al.	2023	Willoughby, A., Alikhani, I., Karsikas, M., Chua, X. Y., & Chee, M. W. (2023, May 19). Country Differences in Nocturnal Sleep Variability: Observations from a Large-scale, Long-term Sleep Wearable Study. https://doi.org/10.31234/osf.io/8ahsu
23.1167	6.76667	23.55	7.55	46.28	USA	0	Willoughby et al.	2023	Willoughby, A., Alikhani, I., Karsikas, M., Chua, X. Y., & Chee, M. W. (2023, May 19). Country Differences in Nocturnal Sleep Variability: Observations from a Large-scale, Long-term Sleep Wearable Study. https://doi.org/10.31234/osf.io/8ahsu
22.8667	6.63333	23.3	7.31667	42.37	Australia	0	Willoughby et al.	2023	Willoughby, A., Alikhani, I., Karsikas, M., Chua, X. Y., & Chee, M. W. (2023, May 19). Country Differences in Nocturnal Sleep Variability: Observations from a Large-scale, Long-term Sleep Wearable Study. https://doi.org/10.31234/osf.io/8ahsu
22.8667	6.7	23.2667	7.43333	44.98	New Zealand	0	Willoughby et al.	2023	Willoughby, A., Alikhani, I., Karsikas, M., Chua, X. Y., & Chee, M. W. (2023, May 19). Country Differences in Nocturnal Sleep Variability: Observations from a Large-scale, Long-term Sleep Wearable Study. https://doi.org/10.31234/osf.io/8ahsu
20.2833	7	20.7	7.15	8.4	Australia	1	Horne et al.	2023	Horne RS, Shetty M, Vandeleur M, Davey MJ, Walter LM, Nixon GM. Assessing sleep in children with Down syndrome: Comparison of parental sleep diaries, actigraphy and polysomnography. Sleep Med. 2023 Jul;107:309-315. doi: 10.1016/j.sleep.2023.05.003.	13	Data of Diary, Actigraphy
20.4667	6.83333	20.9667	6.91667	8.4	Australia	1	Horne et al.	2023	Horne RS, Shetty M, Vandeleur M, Davey MJ, Walter LM, Nixon GM. Assessing sleep in children with Down syndrome: Comparison of parental sleep diaries, actigraphy and polysomnography. Sleep Med. 2023 Jul;107:309-315. doi: 10.1016/j.sleep.2023.05.003.	13	Data of Diary, Actigraphy
20.785	7.015	20.915	7.285	7.3	USA	0	Moreno et al.	2023	Moreno JP, Wood AC, Reichek B, Dadabhoy H, Baranowski T, Thompson D, O'Connor TM. Examination of parent-reported differences in children's daily screen use, sleep, and sleep hygiene behaviors during the school year and summer and their association with BMI. Sleep Health. 2023 Jun;9(3):306-313. doi: 10.1016/j.sleh.2023.01.013.
21.4364	9.14561	21.9707	9.74422	10.5	China	0	Cui et al.	2023	Cui L, Li J, Lou X, Yang L, Chen T, Guo Y, Zhou H, Yang X, Li Z, Wang X. Associations between sleep characteristics and risk for high blood pressure among students aged 9-18: A cross-sectional study in China. Sleep Med. 2023 Jul;107:72-80. doi: 10.1016/j.sleep.2023.04.004.
22.2738	8.00046	22.5667	9.14335	14	China	0	Cui et al.	2023	Cui L, Li J, Lou X, Yang L, Chen T, Guo Y, Zhou H, Yang X, Li Z, Wang X. Associations between sleep characteristics and risk for high blood pressure among students aged 9-18: A cross-sectional study in China. Sleep Med. 2023 Jul;107:72-80. doi: 10.1016/j.sleep.2023.04.004.
22.8812	7.52828	23.0614	8.64569	16	China	0	Cui et al.	2023	Cui L, Li J, Lou X, Yang L, Chen T, Guo Y, Zhou H, Yang X, Li Z, Wang X. Associations between sleep characteristics and risk for high blood pressure among students aged 9-18: A cross-sectional study in China. Sleep Med. 2023 Jul;107:72-80. doi: 10.1016/j.sleep.2023.04.004.
21.2833	8.26667	21.4833	8.55	2.3	UK	0	Pal et al.	2023	Pal E, Blackwell JE, Ball HL, Collings PJ. Sociodemographic, temporal and bedtime routine correlates of sleep timing and duration in South Asian and white children: A Born in Bradford study. Sleep Med X. 2023 Mar 15;5:100068. doi: 10.1016/j.sleepx.2023.100068.
19.8333	7.16667	19.9833	7.4	2.3	UK	0	Pal et al.	2023	Pal E, Blackwell JE, Ball HL, Collings PJ. Sociodemographic, temporal and bedtime routine correlates of sleep timing and duration in South Asian and white children: A Born in Bradford study. Sleep Med X. 2023 Mar 15;5:100068. doi: 10.1016/j.sleepx.2023.100068.
23.4667	7.58333	25.4917	9.25833	16.9	Canada	1	D’Angiulli et al.	2023	D’Angiulli A, G Byczynski, WH Yeh, G Garrett, G Goldfield, P Devenyi, … Cognitive control, bedtime patterns, and testing time in female adolescent students: behavioral and neuro-electrophysiological correlates. Frontiers in Public Health 11, 1022731
23.4167	7.31667	24.7167	9.56667	15.2	Norway	2	Hrozanova et al.	2023	Hrozanova M, Haugan JA, Saksvik-Lehouillier I, Skalická V, Krondorf L, Stenseng F, Moen F. Quantifying teenagers' sleep patterns and sex differences in social jetlag using at-home sleep monitoring. Sleep Med. 2023 Jul;107:1-8. doi: 10.1016/j.sleep.2023.04.005.
25.6	7.1	25.8	8.8	21.5	Singapore	2	Yeo et al.	2023	Yeo SC, Lai CKY, Tan J, Lim S, Chandramoghan Y, Tan TK, Gooley JJ. Early morning university classes are associated with impaired sleep and academic performance. Nat Hum Behav. 2023 Apr;7(4):502-514. doi: 10.1038/s41562-023-01531-x.	5,11	Taken from a graph & Early school start time
23.9333	6.96667	24.3333	8.31667	26.7	Russia	0	Polugrudov et al.	2023	Polugrudov A.S., Sergey V. Popov, Vasily V. Smirnov, Natalya V. Zueva & Mikhail F. Borisenkov (2023) Meal timing and melatonin-containing food intake in young people with social jetlag, Biological Rhythm Research, DOI: 10.1080/09291016.2023.2245569
22.635	7.6	24.375	10.365	20.4	Brazil	0	Pompeia et al.	2023	Pompeia S, Panjeh S, Louzada FM, D'Almeida V, Hipolide DC, Cogo-Moreira H. Social jetlag is associated with adverse cardiometabolic latent traits in early adolescence: an observational study. Front Endocrinol (Lausanne). 2023 Jul 4;14:1085302. doi: 10.3389/fendo.2023.1085302.	3	Averaged over genders
23.7	6.6	24.4	8.6	33.6	South Korea	0	Choi et al.	2023	Choi SJ, Joo EY, Hong SB. Sleep-wake pattern, chronotype and seizures in patients with epilepsy. Epilepsy Res. 2016 Feb;120:19-24. doi: 10.1016/j.eplepsyres.2015.11.010.	7	Data of control groups/conditions
23.8935	6.10753	24.101	7.29512	46.9	Japan	0	Islam et al.	2018	Islam Z, Akter S, Kochi T, Hu H, Eguchi M, Yamaguchi M, Kuwahara K, Kabe I, Mizoue T. Association of social jetlag with metabolic syndrome among Japanese working population: the Furukawa Nutrition and Health Study. Sleep Med. 2018 Nov;51:53-58. doi: 10.1016/j.sleep.2018.07.003.
24.6323	7.0787	25.2149	10.1753	19.5	Russia	0	Putilov et al.	2023	Putilov AA, Sveshnikov DS, Bakaeva ZV, Yakunina EB, Starshinov YP, Torshin VI, Trutneva EA, Lapkin MM, Lopatskaya ZN, Gandina EO, Ligun NV, Puchkova AN, Dorokhov VB. Evening chronotype, insufficient weekday sleep, and weekday-weekend gap in sleep times: What is really to blame for a reduction in self-perceived health among university students? Chronobiol Int. 2023 Jul 3;40(7):874-884. doi: 10.108…
23.75	6.91667	26.1833	11.8833	17.4	Norway	0	Hysing et al.	2023	Hysing M, Sivertsen B, Nilsen SA, Heradstveit O, Bøe T, Askeland KG. Sleep and dropout from upper secondary school: A register-linked study. Sleep Health. 2023 Aug;9(4):519-523. doi: 10.1016/j.sleh.2023.05.004.	7	Data of control groups/conditions
23.9833	7.55	24.5167	10.45	17.9	Norway	0	Schønning et al.	2023	Schønning V, Hysing M, Dovran A, Nilsen SA, Hafstad GS, Vedaa Ø, Sivertsen B. Sleep and childhood maltreatment: A matched-control study of sleep characteristics in Norwegian 16-19-year-olds. Scand J Psychol. 2023 Aug 25. doi: 10.1111/sjop.12960.
23.4167	6.83333	25.5333	11.1833	17.7	Norway	0	Schønning et al.	2023	Schønning V, Hysing M, Dovran A, Nilsen SA, Hafstad GS, Vedaa Ø, Sivertsen B. Sleep and childhood maltreatment: A matched-control study of sleep characteristics in Norwegian 16-19-year-olds. Scand J Psychol. 2023 Aug 25. doi: 10.1111/sjop.12960.
24.755	8.585	26.005	11.065	22.8	Uruguay	0	Marchesano et al.	2023	Marchesano M., Natalia Coirolo, Bettina Tassino & Ana Silva (2023) Impact of training-shift change on chronotype and social jetlag: a longitudinal study on dancers, Biological Rhythm Research, DOI: 10.1080/09291016.2023.2246358
24.871	8.64608	26.0672	10.1706	21.8	Brazil	2	Viana Mendes et al.	2023	Viana Mendes J, Benedito-Silva AA, Medeiros Andrade MA, Vartanian D, da Silva Brandão Gonçalves B, Cipolla-Neto J, Pedrazzoli M. Actigraphic characterization of sleep and circadian phenotypes of PER3 gene VNTR genotypes. Chronobiol Int. 2023 Sep 2;40(9):1244-1250. doi: 10.1080/07420528.2023.2256858.
21.9667	6.95	21.85	7.23333	54.5	China	0	Tuerxun et al.	2023	Tuerxun P, Xu K, Wang M, Wei M, Wang Y, Jiang Y, Li C, Zhang J. Obesogenic sleep patterns among Chinese preschool children: A latent profile and transition analysis of the association sleep patterns and obesity risk. Sleep Med. 2023 Oct;110:123-131. doi: 10.1016/j.sleep.2023.07.031.
23.0833	7.13333	24.1333	8.53333	26.7	USA	0	Cox et al.	2023	Cox RC, Blumenstein AB, Burke TM, Depner CM, Guerin MK, Hay-Arthur E, Higgins J, Knauer OA, Lanza SM, Markwald RR, Melanson EL, McHill AW, Morton SJ, Ritchie HK, Smith MR, Smits AN, Sprecher KE, Stothard ER, Withrow D, Wright KP Jr. Distribution of dim light melatonin offset (DLMOff) and phase relationship to waketime in healthy adults and associations with chronotype. Sleep Health. 2023 Sep 28:S…
25.6333	8.70833	25.8583	9.25833	22.64	Singapore	2	Ng et al.	2023	Ng ASC, Massar SAA, Bei B, Chee MWL. Assessing 'readiness' by tracking fluctuations in daily sleep duration and their effects on daily mood, motivation, and sleepiness. Sleep Med. 2023 Sep 28;112:30-38. doi: 10.1016/j.sleep.2023.09.028.	9	Averaged over participants
21.2333	6.96667	21.5167	7.6	35.7	Japan	0	Inoue et al.	2023	Inoue M, Nakajima S, Inada N, Oi H, Sato N, Miyazaki Y, Takashina H, Tagaya H, Adachi Y, Kuga H. Development of the Parenting Behavior Checklist to Promote Preschoolers' Sleep (PCPP). Behav Sleep Med. 2023 Aug 6:1-11. doi: 10.1080/15402002.2023.2241590.
24.03	7.26	25.58	9.16	28.8	Hungary	0	Taji et al.	2023	Taji W, Pierson R, Ujma PP. Protocol of the Budapest sleep, experiences, and traits study: An accessible resource for understanding associations between daily experiences, individual differences, and objectively measured sleep. PLoS One. 2023 Oct 19;18(10):e0288909. doi: 10.1371/journal.pone.0288909.
24.2517	7.58167	25.2867	9.44667	24.2	Italy	0	Orsini et al.	2023	Orsini F., Gianluca Giusti, Lisa Zarantonello, Rodolfo Costa, Sara Montagnese, Riccardo Rossi,Driving fatigue increases after the Spring transition to Daylight Saving Time in young male drivers: A pilot study.Transportation Research Part F: Traffic Psychology and Behaviour,
24.15	8.05	25.1	9.3	21.2	Germany	2	von Gall et al.	2023	von Gall C.; Holub, L.; Pfeffer, M.; Eickhoff, S. Chronotype-Dependent Sleep Loss Is Associated with a Lower Amplitude in Circadian Rhythm and a Higher Fragmentation of REM Sleep in Young Healthy Adults. Brain Sci. 2023, 13, 1482. https://doi.org/ 10.3390/brainsci13101482	5	Taken from a graph
						2 - Actigraphy and other divices
						1 - Diary
						0 - Survey

## Sheet: 74 samples (lockdown)
Page 2. Bedtime (BT) and Risetime (RT) during and before lockdown
During				Before
Weekdays		Weekends		Weekdays		Weekends		Mean	Country		Published in		Reference
BT	RT	BT	RT	BT	RT	BT	RT	Age		Method	Authors	Year
21.7167	7	22.0667	7.61667	21.4667	6.61667	21.8667	7.41667	9.7	Japan	0	Komada et al.	2021	Komada, Y., Ishibashi, Y., Hagiwara, S., Kobori, M., Shimura, A. A Longitudinal Study of Subjective Daytime Sleepiness Changes in Elementary School Children Following a Temporary School Closure Due to COVID-19. Children 2021, 8, 183.10.3390/children8030183 https://doi.org/
23.4833	7.06667	24	8.31667	23.0333	6.5	23.9167	8.51667	37.6056	Austria	0	Florea et al	2021	Florea C, Topalidis P, Hauser T, Angerer M, Kurapov A, Beltran Leon CA, Soares Brandão D, Schabus M. Sleep during COVID-19 lockdown: A cross-cultural study investigating job system relevance. Biochem Pharmacol. 2021 Feb 10:114463. doi: 10.1016/j.bcp.2021.114463.	16	Before COVID19 restrictions
24.5333	7.88333	25.2	9.2	24.0167	7.01667	24.9833	9.06667	36.5385	Ukraine	0	Florea et al	2021	Florea C, Topalidis P, Hauser T, Angerer M, Kurapov A, Beltran Leon CA, Soares Brandão D, Schabus M. Sleep during COVID-19 lockdown: A cross-cultural study investigating job system relevance. Biochem Pharmacol. 2021 Feb 10:114463. doi: 10.1016/j.bcp.2021.114463.	16	Before COVID19 restrictions
23.85	7.9	24.25	8.76667	23.5833	7.38333	24.05	8.7	41.4516	Greece	0	Florea et al	2021	Florea C, Topalidis P, Hauser T, Angerer M, Kurapov A, Beltran Leon CA, Soares Brandão D, Schabus M. Sleep during COVID-19 lockdown: A cross-cultural study investigating job system relevance. Biochem Pharmacol. 2021 Feb 10:114463. doi: 10.1016/j.bcp.2021.114463.	16	Before COVID19 restrictions
23.25	6.9	24.05	8.53333	22.9333	6.5	23.9667	8.61667	43.3684	Cuba	0	Florea et al	2021	Florea C, Topalidis P, Hauser T, Angerer M, Kurapov A, Beltran Leon CA, Soares Brandão D, Schabus M. Sleep during COVID-19 lockdown: A cross-cultural study investigating job system relevance. Biochem Pharmacol. 2021 Feb 10:114463. doi: 10.1016/j.bcp.2021.114463.	16	Before COVID19 restrictions
23.7167	7.25	24.3667	8.51667	23.2833	6.58333	24.0333	8.36667	37.6562	Brazil	0	Florea et al	2021	Florea C, Topalidis P, Hauser T, Angerer M, Kurapov A, Beltran Leon CA, Soares Brandão D, Schabus M. Sleep during COVID-19 lockdown: A cross-cultural study investigating job system relevance. Biochem Pharmacol. 2021 Feb 10:114463. doi: 10.1016/j.bcp.2021.114463.	16	Before COVID19 restrictions
23.8667	8.05	24.45	9.1	23.3167	7.13333	24.5167	9.26667	28.6	Germany	0	Staller & Randler	2020	Staller N, Randler C. Changes in sleep schedule and chronotype due to COVID-19 restrictions and home office. Somnologie (Berl). 2020 Nov 17:1-7. doi: 10.1007/s11818-020-00277-2.	16	Before COVID19 restrictions
24.3833	8.18333	24.7333	8.93333	23.5833	7.25	24.2167	8.76667	40.2	Ireland	0	Raman & Coogan	2021	Raman S, Coogan AN. Effects of societal-level COVID-19 mitigation measures on the timing and quality of sleep in Ireland. Sleep Med. 2021 Feb 15:S1389-9457(21)00122-2. doi: 10.1016/j.sleep.2021.02.024.	16	Before COVID19 restrictions
23.8333	8.4	23.8	8.45	23.0667	7	23.7667	8.4	12	India	0	Dutta et al	2020	Dutta K, Mukherjee R, Sen D & Sahu S.Effect of COVID-19 lockdown on sleep behavior and screen exposure time: an observational study among Indian school children, Biological Rhythm Research, 2020. DOI: 10.1080/09291016.2020.1825284
25.5	9.06667	25.9333	9.83333	25.2333	8.48333	25.3667	9.13333	20	China	2	Lee et al	2020	Lee PH, Marek J, Nálevka P. Crowdsourced smartphone data reveal altered sleep/wake pattern in quarantined Chinese during the COVID-19 outbreak. Chronobiol Int. 2020 Aug;37(8):1181-1190. doi: 10.1080/07420528.2020.1792486.	16	Before COVID19 restrictions
24.9833	7.96667	25.0833	8.46667	24.8667	7.73333	24.95	8.11667	30	China	2	Lee et al	2020	Lee PH, Marek J, Nálevka P. Crowdsourced smartphone data reveal altered sleep/wake pattern in quarantined Chinese during the COVID-19 outbreak. Chronobiol Int. 2020 Aug;37(8):1181-1190. doi: 10.1080/07420528.2020.1792486.	16	Before COVID19 restrictions
25.25	8.1	25.7333	9.11667	25.15	7.88333	25.4	8.78333	40	China	2	Lee et al	2020	Lee PH, Marek J, Nálevka P. Crowdsourced smartphone data reveal altered sleep/wake pattern in quarantined Chinese during the COVID-19 outbreak. Chronobiol Int. 2020 Aug;37(8):1181-1190. doi: 10.1080/07420528.2020.1792486.	16	Before COVID19 restrictions
25.1833	7.7	26	9.03333	24.9667	7.06667	24.7	7.66667	50	China	2	Lee et al	2020	Lee PH, Marek J, Nálevka P. Crowdsourced smartphone data reveal altered sleep/wake pattern in quarantined Chinese during the COVID-19 outbreak. Chronobiol Int. 2020 Aug;37(8):1181-1190. doi: 10.1080/07420528.2020.1792486.	16	Before COVID19 restrictions
24.4167	7.36667	24.25	7.4	24.45	7.71667	24.45	7.63333	60	China	2	Lee et al	2020	Lee PH, Marek J, Nálevka P. Crowdsourced smartphone data reveal altered sleep/wake pattern in quarantined Chinese during the COVID-19 outbreak. Chronobiol Int. 2020 Aug;37(8):1181-1190. doi: 10.1080/07420528.2020.1792486.	16	Before COVID19 restrictions
22.6	8.98333	22.6	8.98333	21.65	7.11667	22.1	7.98333	5	China	0	Liu et al	2021	Liu Z, Tang H, Jin Q, Wang G, Yang Z, Chen H, Yan H, Rao W, Owens J. Sleep of preschoolers during the coronavirus disease 2019 (COVID-19) outbreak. J Sleep Res. 2021 Feb;30(1):e13142. doi: 10.1111/jsr.13142.
25.3	9.38333	25.6833	10.3	24.3667	7.1	25.2	10.1167	19.4	Russia	0	Borisenkov et al	2022	Borisenkov Mikhail F. , Sergey V. Popov, Vasily V. Smirnov, Denis G. Gubin, Ivan M. Petrov, Tatyana N. Vasilkova, Svetlana V. Solovieva, Ekaterina A. Martinson, Anna A. Pechеrkina, Olga I. Dorogina & Elvira E. Symaniuk (2022) Associations among sleep-wake rhythm characteristics, time perspective and psycho-emotional state during COVID-19 isolation, Biological Rhythm Research, DOI: 10.1080/0929101…	16	Before COVID19 restrictions
24.168	7.154	24.65	7.975	23.654	6.404	24.4	7.515	24	USA	2	Rezaei & Grandner	2021	Rezaei N, Grandner MA. Changes in sleep duration, timing, and variability during the COVID-19 pandemic: Large-scale Fitbit data from 6 major US cities. Sleep Health. 2021 Jun;7(3):303-313. doi: 10.1016/j.sleh.2021.02.008.	5,16	Taken from a graph & Before COVID19 restrictions
23.684	6.418	24.14	7.275	23.26	5.802	23.89	6.915	39.5	USA	2	Rezaei & Grandner	2021	Rezaei N, Grandner MA. Changes in sleep duration, timing, and variability during the COVID-19 pandemic: Large-scale Fitbit data from 6 major US cities. Sleep Health. 2021 Jun;7(3):303-313. doi: 10.1016/j.sleh.2021.02.008.	5,16	Taken from a graph & Before COVID19 restrictions
23.442	5.998	23.775	6.705	23.174	5.6	23.625	6.5	57.5	USA	2	Rezaei & Grandner	2021	Rezaei N, Grandner MA. Changes in sleep duration, timing, and variability during the COVID-19 pandemic: Large-scale Fitbit data from 6 major US cities. Sleep Health. 2021 Jun;7(3):303-313. doi: 10.1016/j.sleh.2021.02.008.	5,16	Taken from a graph & Before COVID19 restrictions
23.608	6.172	23.745	6.49	23.41	5.928	23.58	6.325	70	USA	2	Rezaei & Grandner	2021	Rezaei N, Grandner MA. Changes in sleep duration, timing, and variability during the COVID-19 pandemic: Large-scale Fitbit data from 6 major US cities. Sleep Health. 2021 Jun;7(3):303-313. doi: 10.1016/j.sleh.2021.02.008.	5,16	Taken from a graph & Before COVID19 restrictions
25.8	8.8	26.15	9.88333	24.5833	7.21667	25.8	9.55	38	Argentina	0	Leone et al	2020	Leone MJ, Sigman M, Golombek DA. Effects of lockdown on human sleep and chronotype during the COVID-19 pandemic. Curr Biol. 2020 Aug 17;30(16):R930-R931.	16	Before COVID19 restrictions
23.5833	8.21667	24.6167	10.45	22.7333	6.58333	23.65	9.23333	16.3	USA	0	Becker et al	2021	Becker SP, Dvorsky MR, Breaux R, Cusick CN, Taylor KP, Langberg JM. Prospective Examination of Adolescent Sleep Patterns and Behaviors Before and During COVID-19. Sleep. 2021 Feb 25:zsab054. doi: 10.1093/sleep/zsab054.	16	Before COVID19 restrictions
22.9167	6.55	23.3833	7.76667	22.6167	6.35	23.35	7.95	36.5	Sweden	0	Benedict et al	2021	Benedict C, Brandão LEM, Merikanto I, Partinen M, Bjorvatn B, Cedernaes J. Meal and Sleep Timing before and during the COVID-19 Pandemic: A Cross-Sectional Anonymous Survey Study from Sweden. Clocks Sleep. 2021 Apr 22;3(2):251-258.	16	Before COVID19 restrictions
22.85	6.35	23.2333	7.36667	22.7	6.25	23.2333	7.5	57.4	Sweden	0	Benedict et al	2021	Benedict C, Brandão LEM, Merikanto I, Partinen M, Bjorvatn B, Cedernaes J. Meal and Sleep Timing before and during the COVID-19 Pandemic: A Cross-Sectional Anonymous Survey Study from Sweden. Clocks Sleep. 2021 Apr 22;3(2):251-258.	16	Before COVID19 restrictions
23.2333	9.16667	23.6833	9.75	21.7333	6.61667	22.8167	9.2	13	Canada	0	Ramos Socarras et al	2021	Ramos Socarras L, Potvin J, Forest G. COVID-19 and sleep patterns in adolescents and young adults. Sleep Med. 2021 Apr 15;83:26-33.	16	Before COVID19 restrictions
23.7667	9.06667	24.1333	9.55	22.35	6.8	23.5333	9.46667	16	Canada	0	Ramos Socarras et al	2021	Ramos Socarras L, Potvin J, Forest G. COVID-19 and sleep patterns in adolescents and young adults. Sleep Med. 2021 Apr 15;83:26-33.	16	Before COVID19 restrictions
23.8167	9.05	24.25	9.66667	22.65	7.28333	23.8167	9.45	19.5	Canada	0	Ramos Socarras et al	2021	Ramos Socarras L, Potvin J, Forest G. COVID-19 and sleep patterns in adolescents and young adults. Sleep Med. 2021 Apr 15;83:26-33.	16	Before COVID19 restrictions
23.5833	8.88333	24.0167	9.46667	22.7667	7.48333	23.7333	9.33333	23.5	Canada	0	Ramos Socarras et al	2021	Ramos Socarras L, Potvin J, Forest G. COVID-19 and sleep patterns in adolescents and young adults. Sleep Med. 2021 Apr 15;83:26-33.	16	Before COVID19 restrictions
24.18	8.17	24.43	8.83	23.97	7.68	24.37	8.71	22.4	China	0	Dai et al	2021	Dai W, Zhou J, Li G, Zhang B, Ma N. Maintaining normal sleep patterns, lifestyles and emotion during the COVID-19 pandemic: The stabilizing effect of daytime napping. J Sleep Res. 2021 Jan 8:e13259.	16	Before COVID19 restrictions
24.75	8.05	25.2667	9	24.25	7.16667	24.9167	8.41667	30.9	Singapore	0	Ong et al	2021	Ong JL, Lau T, Massar SAA, Chong ZT, Ng BKL, Koek D, Zhao W, Yeo BTT, Cheong K, Chee MWL. COVID-19-related mobility reduction: heterogenous effects on sleep and physical activity rhythms. Sleep. 2021 Feb 12;44(2):zsaa179.	16	Before COVID19 restrictions
24.7	9.1	25.1	9.9	24.15	8.05	24.9	9.3	22.2	USA	0	Wright et al	2020	Wright KP Jr, Linton SK, Withrow D, Casiraghi L, Lanza SM, Iglesia H, Vetter C, Depner CM. Sleep in university students prior to and during COVID-19 Stay-at-Home orders. Curr Biol. 2020 Jul 20;30(14):R797-R798.	16	Before COVID19 restrictions
23.2	6.9	23.7667	7.96667	22.9	6.4	23.95	8.25	30	Switzerland	0	Blume et al	2020	Blume C, Schmidt MH, Cajochen C. Effects of the COVID-19 lockdown on human sleep and rest-activity rhythms. Curr Biol. 2020 Jul 20;30(14):R795-R797.	16	Before COVID19 restrictions
22.5667	7.65	23.1167	8.5	22.1333	6.83333	22.7167	7.91667	12.7	Australia	0	Stone et al	2021	Stone JE, Phillips AJK, Chachos E, Hand AJ, Lu S, Carskadon MA, Klerman EB, Lockley SW, Wiley JF, Bei B, Rajaratnam SMW; CLASS Study Team. In-person vs home schooling during the COVID-19 pandemic: Differences in sleep, circadian timing, and mood in early adolescence. J Pineal Res. 2021 Jul 17:e12757. doi: 10.1111/jpi.12757.	16	Before COVID19 restrictions
25.3002	7.60244	25.4459	8.5005	24.7844	6.90824	25.0588	8.27733	38.8	Finland	0	Merikanto et al.	2021	Merikanto I, Kortesoja L, Benedict C, Chung F, Cedernaes J, Espie CA, Morin CM, Dauvilliers Y, Partinen M, De Gennaro L, Wing YK, Chan NY, Inoue Y, Matsui K, Holzinger B, Plazzi G, Mota-Rolim SA, Leger D, Penzel T, Bjorvatn B. Evening-types show highest increase of sleep and mental health problems during the COVID-19 pandemic - Multinational study on 19,267 adults. Sleep. 2021 Aug 25:zsab216. doi…	4,16	Averaged over chronotypes & Before COVID19 restrictions
25.3333	7.75	25.8	8.56667	23.1	6.8	23.7667	7.58333	14.4	Italy	2	Filardi et al	2021	Filardi M, D'Anselmo A, Mazzoni A, Moresco M, Pizza F, Plazzi G. The importance of social zeitgeber in paediatric type 1 narcolepsy: What we can learn from the COVID-19 restrictions adopted in Italy? J Sleep Res. 2021 Jun 22:e13423. doi: 10.1111/jsr.13423.	16	Before COVID19 restrictions
23.1	8.41667	24.5667	11.2	22.5	6.25	24.4	11	16.5	Norway	0	Saxvig et al	2021	Saxvig IW, Pallesen S, Sivertsen B, Hysing M, Evanger LN, Bjorvatn B. Sleep during COVID-19-related school lockdown, a longitudinal study among high school students. J Sleep Res. 2021 Oct 3:e13499. doi: 10.1111/jsr.13499.	16	Before COVID19 restrictions
22.4167	6.5	22.5667	7	22.1	6.01667	22.1167	6.85	47	France	2	Pépin et al	2021	Pépin JL, Bailly S, Mordret E, Gaucher J, Tamisier R, Ben Messaoud R, Arnal PJ, Mignot E. Greatest changes in objective sleep architecture during COVID-19 lockdown in night owls with increased REM sleep. Sleep. 2021 Sep 13;44(9):zsab075. doi: 10.1093/sleep/zsab075.	16	Before COVID19 restrictions
22.75	7.75	23.5	9.4	22.5	6.25	24	9.25	16	Switzerland	0	Albrecht et al	2022	Albrecht JN, Werner H, Rieger N, Widmer N, Janisch D, Huber R, Jenni OG. Association Between Homeschooling and Adolescent Sleep Duration and Health During COVID-19 Pandemic High School Closures. JAMA Netw Open. 2022 Jan 4;5(1):e2142100. doi: 10.1001/jamanetworkopen.2021.42100.	16	Before COVID19 restrictions
23.5167	9.08333	23.9167	9.68333	22.1333	6.75	23.25	9.36667	15	Canada	0	Potvin et al	2022	Potvin J, Ramos Socarras L, Forest G. Sleeping through a Lockdown: How Adolescents and Young Adults Struggle with Lifestyle and Sleep Habits Upheaval during a Pandemic. Behav Sleep Med. 2022 Jan 5:1-17. doi: 10.1080/15402002.2021.2019035.	16	Before COVID19 restrictions
23.65	8.91667	24.1	9.53333	22.6833	7.35	23.75	9.4	21.5	Canada	0	Potvin et al	2022	Potvin J, Ramos Socarras L, Forest G. Sleeping through a Lockdown: How Adolescents and Young Adults Struggle with Lifestyle and Sleep Habits Upheaval during a Pandemic. Behav Sleep Med. 2022 Jan 5:1-17. doi: 10.1080/15402002.2021.2019035.	16	Before COVID19 restrictions
23.8167	7.78333	24.4	8.78333	23.0667	6.91667	23.7833	8.43333	26.5	Australia	0	Facer-Childs et al	2021	Facer-Childs ER, Hoffman D, Tran JN, Drummond SPA, Rajaratnam SMW. Sleep and mental health in athletes during COVID-19 lockdown. Sleep. 2021 May 14;44(5):zsaa261. doi: 10.1093/sleep/zsaa261.	16	Before COVID19 restrictions
24.85	8.15	25.15	9.45	24.6	7.2	25.15	9.45	18.4	Japan	0	Tanioka et al	2022	Tanioka K, Kayaba M, Tomishima S, Komada Y, Inoue Y. Changes in sleep behavior, sleep problems, and psychological distress/health-related quality of life of young Japanese individuals before and during the COVID-19 pandemic. Chronobiol Int. 2022 Feb 9:1-11. doi: 10.1080/07420528.2022.2034839.	16	Before COVID19 restrictions
24	7.4	24.75	9.05	24.05	7.35	24.7	9.1	25.9	Japan	0	Tanioka et al	2022	Tanioka K, Kayaba M, Tomishima S, Komada Y, Inoue Y. Changes in sleep behavior, sleep problems, and psychological distress/health-related quality of life of young Japanese individuals before and during the COVID-19 pandemic. Chronobiol Int. 2022 Feb 9:1-11. doi: 10.1080/07420528.2022.2034839.	16	Before COVID19 restrictions
24.3	9.36667	24.9167	10.1167	22.4167	6.41667	23.9667	9.31667	14	USA	0	Troxel et al	2022	Troxel WM, Palimaru AI, Klein DJ, Dong L, Dickerson DL, Brown RA, Johnson CL, D'Amico EJ. Changes in Sleep-Wake Patterns and Disturbances Before and During COVID-19 in Urban American Indian/ Alaska Native Adolescents. Behav Sleep Med. 2022 Jan 6:1-14. doi: 10.1080/15402002.2021.2022679.	16	Before COVID19 restrictions
25.715	9.585	25.8708	10.2625	25.3608	8.9725	25.6008	9.76583	25	Israel	1	Lan et al	2022	Lan A, Kotler D, Kronfeld-Schor N, Stukalin Y, Einat H. Changes in sleep patterns of college students in Israel during COVID-19 lockdown, a sleep diaries study. Sleep Biol Rhythms. 2022 Jan 10:1-6. doi: 10.1007/s41105-021-00371-4.	16	Before COVID19 restrictions
25.3667	9.03333	26.1167	10.95	23.4833	6.98333	24.6833	9.86667	27.7	Mexico	0	Ramírez et al	2022	Ramírez C, García A, Santos I, Borrani J, Valdez P. Changes in sleep habits during the lockdown for the COVID-19 pandemic in the population and people attending a morning or an afternoon shift in Monterrey, Mexico. Chronobiol Int. 2022 Mar 14:1-18. doi: 10.1080/07420528.2022.2049809.	16	Before COVID19 restrictions
23.1333	7.5	24.2	9.06667	23.2333	7.25	24.5	9.46667	21	Germany	0	Staller et al	2022	Staller N, Kalbacher L, Randler C. Impact of pandemic lockdown on learning behaviour and sleep quality in German students: Results of an online survey before and during the pandemic. Somnologie (Berl). 2022;26(2):98-105. doi:10.1007/s11818-022-00346-8	16	Before COVID19 restrictions
24.6333	7.73333	24.8833	8.76667	23.1	6.16667	23.4667	8.5	42.7	Mexico	0	Arrona-Palacios et al	2022	Arrona-Palacios A, Rebolledo-Mendez G, Escamilla J, Hosseini S, Duffy J. Effects of COVID-19 lockdown on sleep duration, sleep quality and burnout in faculty members of higher education in Mexico. Cien Saude Colet. 2022 Aug;27(8):2985-2993. doi: 10.1590/1413-81232022278.04322021.	16	Before COVID19 restrictions
25.1667	10.3	25.7667	10.9333	22.6167	6.4	24.1167	9.45	16.2	USA	0	Wesley et al	2022	Wesley KL, Cooper EH, Brinton JT, Meier M, Honaker S, Simon SL. A National Survey of U.S. Adolescent Sleep Duration, Timing, and Social Jetlag During the COVID-19 Pandemic. Behav Sleep Med. 2022 Jun 14:1-13. doi: 10.1080/15402002.2022.2086871.	16	Before COVID19 restrictions
24.3833	8.18333	24.7333	8.93333	23.5833	7.25	24.2167	8.76667	40.2	Ireland	0	Raman&Coogan	2022	Raman S, Coogan AN. Effects of societal-level COVID-19 mitigation measures on the timing and quality of sleep in Ireland. Sleep Med. 2022 Mar;91:179-184. doi: 10.1016/j.sleep.2021.02.024.	16	Before COVID19 restrictions
23.005	7.035	23.395	7.70167	22.6433	6.31333	23.18	7.27333	39	USA	2	Czeisler et al	2022	Czeisler MÉ, Capodilupo ER, Weaver MD, Czeisler CA, Howard ME, Rajaratnam SMW. Prior sleep-wake behaviors are associated with mental health outcomes during the COVID-19 pandemic among adult users of a wearable device in the United States. Sleep Health. 2022 Jun;8(3):311-321. doi: 10.1016/j.sleh.2022.03.001	16	Before COVID19 restrictions
22.7267	6.78333	23.4167	7.96667	21.6433	5.24333	22.05	6.51667	15.7	Germany	1	Kullik et al	2022	Kullik L, Kellmann M, Puta C, Jakowski S. Sleep behavior and training load in adolescent elite basketball players during COVID-19 pandemic development. Chronobiol Int. 2022 Aug 29:1-11. doi: 10.1080/07420528.2022.2117051.	5,16	Taken from a graph & Before COVID19 restrictions
21.0167	8.01667	21.7667	8.31667	20.5167	6.75	21.1833	7.78333	8.5	USA	0	Hassinger et al.	2022	Hassinger, Amanda B, Alberto Monegro, Geovanny Perez et al. Sleep patterns and screen time in US school children during the first 6 months of the COVID-19 pandemic, 14 February 2022, PREPRINT (Version 1) available at Research Square [https://doi.org/10.21203/rs.3.rs-1320546/v1]	16	Before COVID19 restrictions
24.0667	9.31667	24.1833	9.38333	22.5167	7.41667	23.2833	8.05	13.4	Canada	0	Gruber et al.	2022	Gruber R, Gauthier-Gagne G, Voutou D, Somerville G, Saha S, Boursier J. Pre-pandemic sleep behavior and adolescents' stress during Covid-19: a prospective longitudinal study. Child Adolesc Psychiatry Ment Health. 2021 Aug 30;15(1):43. doi: 10.1186/s13034-021-00399-x.	16	Before COVID19 restrictions
23.4084	7.77034	23.5157	8.33127	22.9104	7.04783	23.3448	8.171	48.6	France	0	Barateau et al.	2022	Barateau L, Chenini S, Rassu AL, Denis C, Lorber Q, Dhalluin C, Lopez R, Jaussent I, Beziat S, Dauvilliers Y. Changes in Sleep Pattern During the COVID-19 Lockdown in Patients With Narcolepsy, Idiopathic Hypersomnia, and Restless Legs Syndrome. Neurology. 2022 Aug 2:10.1212/WNL.0000000000200907. doi: 10.1212/WNL.0000000000200907.	16	Before COVID19 restrictions
24.64	7.83667	25.1333	9.03333	24.3533	7.48	24.975	8.875	25	World	1	Yuan et al.	2022	Yuan RK, Zitting KM, Maskati L, Huang J. Increased sleep duration and delayed sleep timing during the COVID-19 pandemic. Sci Rep. 2022 Jun 29;12(1):10937. doi: 10.1038/s41598-022-14782-x.	5,16	Taken from a graph & Before COVID19 restrictions
27.4833	10.6833	25.3833	9.71667	24.2833	8.03333	25.8167	10.2167	35	Italy	0	Fabbri et al.	2023	Fabbri, M. Mindfulness, Subjective Cognitive Functioning, Sleep Timing and Time Expansion during COVID-19 Lockdown: A Longitudinal Study in Italy. Clocks&Sleep 2023, 5, 313–332. https://doi.org/10.3390/clockssleep5020024	16	Before COVID19 restrictions
25.6833	9.38333	25.3167	9.66667	24.0167	6.5	24.45	8.5	15.9	USA	2	Rynders et al.	2022	Rynders CA, Bowen AE, Cooper E, Brinton JT, Higgins J, Nadeau KJ, Wright KP Jr, Simon SL. A Naturalistic Actigraphic Assessment of Changes in Adolescent Sleep, Light Exposure, and Activity Before and During COVID-19. J Biol Rhythms. 2022 Dec;37(6):690-699. doi: 10.1177/07487304221123455.	16	Before COVID19 restrictions
25.3	9.38333	25.6833	10.3	24.3667	7.1	25.2	10.1167	18.9	Russia	0	Borisenkov et al.	2022	Borisenkov M.F., Popov S.V., Smirnov V.V., Gubin D.G., Petrov I.M., Vasilkova T.N., Solovieva S.V., Martinson E.A., Pecherkina A.A., Dorogina O.I., Symaniuk E.E. Associations among sleep-wake rhythm characteristics, time perspective and psycho-emotional state during COVID-19 isolation // Biological Rhythm Research. 2022, 53 (11): 1770–1781. DOI: 10.1080/09291016.2022.2041289	16	Before COVID19 restrictions
23.1	7.2	23.5	8.2	22.4	6	23.5	8.2	31	Austria	0	Vollmer, Jankowski	2022	Vollmer C, Jankowski KS. COVID-19-lockdown delayed sleep timing in Tyrolean teachers. Chronobiol Int. 2022 Dec;39(12):1601-1610. doi: 10.1080/07420528.2022.2138424.	5,16	Taken from a graph & Before COVID19 restrictions
22.95	6.9	23.25	7.78	22.55	5.97	23.2	7.77	47	Austria	0	Vollmer, Jankowski	2022	Vollmer C, Jankowski KS. COVID-19-lockdown delayed sleep timing in Tyrolean teachers. Chronobiol Int. 2022 Dec;39(12):1601-1610. doi: 10.1080/07420528.2022.2138424.	5,16	Taken from a graph & Before COVID19 restrictions
22.97	6.9	23.28	7.25	22.7	6.05	23.27	7.2	61	Austria	0	Vollmer, Jankowski	2022	Vollmer C, Jankowski KS. COVID-19-lockdown delayed sleep timing in Tyrolean teachers. Chronobiol Int. 2022 Dec;39(12):1601-1610. doi: 10.1080/07420528.2022.2138424.	5,16	Taken from a graph & Before COVID19 restrictions
23.7572	9.26415	24.1966	10.0329	22.4071	7.60887	23.7231	9.69632	13.6	Spain	0	Moraleda-Cibrián et al.	2022	Moraleda-Cibrián M, Albares-Tendero J, Pin-Arboledas G. Screen media use and sleep patterns in Spanish adolescents during the lockdown of the coronavirus pandemic. Sleep Breath. 2022 Dec;26(4):1993-2000. doi: 10.1007/s11325-021-02558-y.	5,9	Before COVID19 restrictions & Averaged over participants
25.6983	9.60167	25.8708	10.2625	25.3608	8.9725	25.6008	9.76583	25	Israel	0	Lan et al.	2022	Lan A, Kotler D, Kronfeld-Schor N, Stukalin Y, Einat H. Changes in sleep patterns of college students in Israel during COVID-19 lockdown, a sleep diaries study. Sleep Biol Rhythms. 2022;20(2):309-314. doi: 10.1007/s41105-021-00371-4.	16	Before COVID19 restrictions
22.25	7	23	7.5	22	6.5	22.5	7.25	45	New Zealand	0	Gibson et al.	2022	Gibson R, Shetty H, Carter M, Münch M. Sleeping in a bubble: factors affecting sleep during New Zealand's COVID-19 lockdown. Sleep Adv. 2022 May 16;3(1):zpac017. doi: 10.1093/sleepadvances/zpac017.	16	Before COVID19 restrictions
24	6.51333	24.0008	8.6925	24	6.63667	24.0008	8.7625	14.9	Korea	0	Han et al.	2023	Han CH, Lee S, Chung JH. Association between COVID-19 lockdown and sleep behaviors in Korean adolescents. Medicine (Baltimore). 2023 May 26;102(21):e33809. doi: 10.1097/MD.0000000000033809.	16	Before COVID19 restrictions
23.05	6.68333	24.7333	9.56667	23.1667	5.58333	25.0667	9.63333	14.5	USA	0	Bryan et al.	2023	Bryan CS, Weingart R, Lindsey A, Hale L, Johnson DA, Gazmararian JA. Impact of School Start Time Delays and Learning Modality on Sleep Timing and Duration During COVID-19. Behav Sleep Med. 2023 Jun 1:1-11. doi: 10.1080/15402002.2023.2217974.	11,16	Early school start time & Before COVID19 restrictions
25.5	8.91667	25.7	10.0833	25.0667	6.98333	25	8.91667	20	Japan	0	Kayaba et al.	2023	Kayaba M, Ishitsuka M, Ishidate M, Ueno K, Kajihara Y, Sasai-Sakuma T. Delayed sleep-wake rhythm due to staying at home during the COVID-19 pandemic and sleep debt after returning to campus among Japanese nursing university students: A longitudinal study. Heliyon. 2023 Apr;9(4):e14994. doi: 10.1016/j.heliyon.2023.e14994	16	Before COVID19 restrictions
24.3333	8.23333	25.15	9.03333	24.75	8.06667	25.2	9.3	23.4	USA	2	Rice et al.	2023	Rice A, Sather O, Wright KP, Vetter C, Martin MA, de la Iglesia HO. COVID-19 Stay-at-Home Restrictions Increase the Alignment in Sleep and Light Exposure between School Days and Weekends in University Students. Sleep. 2023 Mar 8:zsad059. doi: 10.1093/sleep/zsad059.	16	Before COVID19 restrictions
22.6667	8.91667	22.9167	9.21667	22.1667	7.96667	22.5833	8.65	5	Hong Kong	0	Wong et al.	2023	Wong OY, Au CT, Yuen HM, Yu KN, Lan QY, Chan NY, Tsang CC, Li AM, Chan KC. Impact of COVID-19 on the sleep-wake patterns of preschool children. Sleep Med. 2023 Jan;101:50-57. doi: 10.1016/j.sleep.2022.10.012.	16	Before COVID19 restrictions
24.2833	7.71667	24.8833	9.1	23.95	7.33333	24.3167	8.86667	40	Hong Kong	0	Wong et al.	2023	Wong OY, Au CT, Yuen HM, Yu KN, Lan QY, Chan NY, Tsang CC, Li AM, Chan KC. Impact of COVID-19 on the sleep-wake patterns of preschool children. Sleep Med. 2023 Jan;101:50-57. doi: 10.1016/j.sleep.2022.10.012.	16	Before COVID19 restrictions
24.2333	8.06667	24.5333	8.96667	23.5833	7.23333	23.8833	8.45	35	Hong Kong	0	Wong et al.	2023	Wong OY, Au CT, Yuen HM, Yu KN, Lan QY, Chan NY, Tsang CC, Li AM, Chan KC. Impact of COVID-19 on the sleep-wake patterns of preschool children. Sleep Med. 2023 Jan;101:50-57. doi: 10.1016/j.sleep.2022.10.012.	16	Before COVID19 restrictions
24.9833	9.9	25.3833	10.3833	23.7833	7.51667	24.6667	9.85	21	France	0	Vast et al.	2022	Vast, D., Ribeiro, N., Gounden, Y., and Quaglino, V. Le sommeil des étudiants français en période de COVID-19 : Influence des deux premiers confinements sur la quantité et la qualité de sommeil [Sleep of French college students during COVID-19: Influence of the first two lockdowns on sleep quantity and sleep quality]. Psychologie française September 2022 67(3):317-333, doi.org/10.1016/j.psfr.2022…	16	Before COVID19 restrictions
24.4833	9.76667	24.95	9.78333	23.2833	7.46667	24.2167	8.33333	20.4	France	0	Vast et al.	2022	Vast, D., Ribeiro, N., Gounden, Y., and Quaglino, V. Le sommeil des étudiants français en période de COVID-19 : Influence des deux premiers confinements sur la quantité et la qualité de sommeil [Sleep of French college students during COVID-19: Influence of the first two lockdowns on sleep quantity and sleep quality]. Psychologie française September 2022 67(3):317-333, doi.org/10.1016/j.psfr.2022…	16	Before COVID19 restrictions
										2 - Actigraphy and other divices
										1 - Diary
										0 - Survey

## Sheet: 93 samples (school start time)
Page 3. Bedtime (BT) and Risetime (RT) during later and early school start time
Later time				Early time
Weekdays		Weekends		Weekdays		Weekends		Mean	Country		Published in		Reference	Note
BT	RT	BT	RT	BT	RT	BT	RT	Age		Method	Authors	Year		#
23.88	7.97	22.22	7.83	21.85	6.6	22.07	6.88	13.1	Brazil	2	Peixoto et al	2009	Peixoto CA, da Silva AG, Carskadon MA, Louzada FM. Adolescents living in homes without electric lighting have earlier sleep times. Behav Sleep Med. 2009;7(2):73-80.	10	Living with/high using electricity
22.88	8.97	23.67	9.75	22.57	6.53	23.75	9.8	13.4	Brazil	0	Brandalize et al	2011	Brandalize M, Pereira RF, Leite N, Filho GL, Louzada FM. Effect of morning school schedule on sleep and anthropometric variables in adolescents: a follow-up study. Chronobiol Int. 2011 Nov;28(9):779-85.	11	Early school start time
23.73	7.43	24.77	9.88	23.8	7.03	24.75	9.85	14	USA	0	Boergers et al	2014	Boergers J, Gable CJ, Owens JA. Later school start time is associated with improved sleep and daytime functioning in adolescents. J Dev Behav Pediatr. 2014;35(1):11-7.	11	Early school start time
24.1	9.48	25.2	10.97	23	6.18	24.5	10.5	14.1	Mexico	2	Arrona-Palacios	2015	Arrona-Palacios A, García A, Valdez P. Sleep-wake habits and circadian preference in Mexican secondary school. Sleep Med. 2015;16(10):1259-64.	4	Averaged over chronotypes
22.65	6.88	24.98	10.9	22.47	6.43	24.78	10.74	15.4	Switzerland	0	Perkinson-Gloor et al	2013	Perkinson-Gloor N, Lemola S, Grob A. Sleep duration, positive attitude toward life, and academic achievement: the role of daytime tiredness, behavioral persistence, and school start times. J Adolesc. 2013;36(2):311-8.	11	Early school start time
24.5667	9.64667	25.7667	11.11	23.095	6.18833	24.61	10.52	14	Mexico	0	Arrona-Palacios	2017	Arrona-Palacios A.High and low use of electronic media during nighttime before going to sleep: A comparative study between adolescents attending a morning or afternoon school shift. J Adolesc. 2017;61:152-163.	9, 11	Averaged over participants, Early school start time
24.33	9.57	25.42	9.3	22.82	6.08	24.42	9.47	14	Mexico	0	Arrona-Palacios & Dİaz-Morales	2018	Arrona-Palacios A, Díaz-Morales JF. Morningness-eveningness is not associated with academic performance in the afternoon school shift: Preliminary findings. Br J Educ Psychol. 2018;88(3):480-498.	11	Early school start time
24.42	7.72	25.23	8.9	23.78	6.52	24.3	8.2	20	Brazil	0	Lima et al	2002	Lima PF, Medeiros ALD, Araujo JF. Sleep-wake pattern of medical students: early versus late class starting time. Braz J Med Biol Res. 2002;35(11):1373-7.	11	Early school start time
24.9833	9.16667	26.9833	11.9	24.0333	6.48333	26.1	11	16.6	Uruguay	0	Estevan et al	2020	Estevan I, Silva A, Vetter C, Tassino B. Short Sleep Duration and Extremely Delayed Chronotypes in Uruguayan Youth: The Role of School Start Times and Social Constraints. J Biol Rhythms. 2020 Aug;35(4):391-404. doi: 10.1177/0748730420927601.	11	Early school start time
23.35	7.4	23.5	7.95	23.2	6.9	23.8	8.05	14.2	Italy	2	Alfonsi et al	2020	Alfonsi V, Palmizio R, Rubino A, Scarpelli S, Gorgoni M, D'Atri A, Pazzaglia M, Ferrara M, Giuliano S, De Gennaro L. The Association Between School Start Time and Sleep Duration, Sustained Attention, and Academic Performance. Nat Sci Sleep. 2020 Dec 10;12:1161-1172. doi: 10.2147/NSS.S273875.	5, 11	Taken from a graph,Early school start time
23.28	7.96	23.81	8.445	22.805	5.905	23.745	8.72	13.5	Brazil	2	Carvalho-Mendes et al	2020	Carvalho-Mendes RP, Dunster GP, de la Iglesia HO, Menna-Barreto L. Afternoon School Start Times Are Associated with a Lack of Both Social Jetlag and Sleep Deprivation in Adolescents. J Biol Rhythms. 2020 Aug;35(4):377-390. doi: 10.1177/0748730420927603.	3,11	Early school start time & Averaged over genders
24.2833	8.55	25.7833	11.2333	23.6167	6.28333	26.1	11.3667	13.5	Argentina	0	Goldin et al	2020	Goldin AP, Sigman M, Braier G, Golombek DA, Leone MJ. Interplay of chronotype and school timing predicts school performance. Nat Hum Behav. 2020 Apr;4(4):387-396. doi: 10.1038/s41562-020-0820-2.	11	Early school start time
25.3167	8.75	24.2333	12.2333	24.5	6.38333	26.7667	11.7167	17.5	Argentina	0	Goldin et al	2020	Goldin AP, Sigman M, Braier G, Golombek DA, Leone MJ. Interplay of chronotype and school timing predicts school performance. Nat Hum Behav. 2020 Apr;4(4):387-396. doi: 10.1038/s41562-020-0820-2.	11	Early school start time
23.15	7.26667	24.2167	9.28333	22.6833	6.43333	23.8333	9.1	15.2	USA	0	Widome et al	2020	Widome R, Berger AT, Iber C, Wahlstrom K, Laska MN, Kilian G, Redline S, Erickson DJ. Association of Delaying School Start Time With Sleep Duration, Timing, and Quality Among Adolescents. JAMA Pediatr. 2020 Jul 1;174(7):697-704. doi: 10.1001/jamapediatrics.2020.0344.	7	Data of control groups/conditions
23.1	6.9	24.8	9.3	23.2	6.7	25	9.4	16.5	Germany	0	Winnebeck et al	2020	Winnebeck EC, Vuori-Brodowski MT, Biller AM, Molenda C, Fischer D, Zerbini G, Roenneberg T. Later school start times in a flexible system improve teenage sleep. Sleep. 2020 Jun 15;43(6):zsz307. doi: 10.1093/sleep/zsz307.	5,7	Taken from a graph & Data of control groups/conditions
23.6	7.2	24.1	8.4	23.5	6.3	24.3	8.5	16.1	USA	2	Dunster et al	2018	Dunster GP, de la Iglesia L, Ben-Hamo M, Nave C, Fleischer JG, Panda S, de la Iglesia HO. Sleepmore in Seattle: Later school start times are associated with more sleep and better performance in high school students. Sci Adv. 2018 Dec 12;4(12):eaau6200. doi: 10.1126/sciadv.aau6200.	5,11	Taken from a graph & Early school start time
22.86	8.21	23.51	9.07	22.17	6.23	23.43	8.86	13	Brazil	0	Carissimi et al	2016	Carissimi A, Dresch F, Martins AC, Levandovski RM, Adan A, Natale V, Martoni M, Hidalgo MP. The influence of school time on sleep patterns of children and adolescents. Sleep Med. 2016 Mar;19:33-9. doi: 10.1016/j.sleep.2015.09.024.	11	Early school start time
20.35	6.7	20.9833	7.53333	20.5333	7.06667	21.1667	7.7	4	USA	0	Meltzer et al	2021	Meltzer LJ, Wahlstrom KL, Plog AE, Strand MJ. Changing school start times: impact on sleep in primary and secondary school students. Sleep. 2021 Apr 15:zsab048.	11	Early school start time
21.0167	6.7	22.3167	8.55	21.2167	7.08333	22.35	8.55	8	USA	0	Meltzer et al	2021	Meltzer LJ, Wahlstrom KL, Plog AE, Strand MJ. Changing school start times: impact on sleep in primary and secondary school students. Sleep. 2021 Apr 15:zsab048.	11	Early school start time
21.9667	7.06667	23.5333	9.33333	21.8167	6.45	23.3667	9.2	12.5	USA	0	Meltzer et al	2021	Meltzer LJ, Wahlstrom KL, Plog AE, Strand MJ. Changing school start times: impact on sleep in primary and secondary school students. Sleep. 2021 Apr 15:zsab048.	11	Early school start time
22.6167	6.76667	24.0333	9.45	22.3833	5.76667	23.7833	9.26667	16	USA	0	Meltzer et al	2021	Meltzer LJ, Wahlstrom KL, Plog AE, Strand MJ. Changing school start times: impact on sleep in primary and secondary school students. Sleep. 2021 Apr 15:zsab048.	11	Early school start time
22.4	8.5	23.3	9.61667	22.0167	6.11667	23.5833	9.38333	10.8	Mexico	0	Arrona-Palacios et al	2021	Arrona-Palacios A, Díaz-Morales JF, Adan A. Sleep habits and circadian preferences in school-aged children attending a Mexican double-shift school system. Sleep Med. 2021 May;81:116-119.	11	Early school start time
23.75	6.75	24.8	9.25	23.5	6.75	24.5	9.75	15.8	Germany	1	Biller et al	2021	Biller Anna M., Carmen Molenda, Giulia Zerbini, Till Roenneberg, Eva C. Winnebeck.One year later: longitudinal effects of flexible school start times on teenage sleep and subjective psychological outcomes.bioRxiv 2021.07.27.453940; doi: https://doi.org/10.1101/2021.07.27.453940	11	Early school start time
23.6	7	24.9	8.7	23.5	6.5	24.3	8.5	16.2	USA	2	Dunster et al	2018	Dunster GP, de la Iglesia L, Ben-Hamo M, Nave C, Fleischer JG, Panda S, de la Iglesia HO. Sleepmore in Seattle: Later school start times are associated with more sleep and better performance in high school students. Sci Adv. 2018 Dec 12;4(12):eaau6200. doi: 10.1126/sciadv.aau6200.	5	Taken from a graph
23.8	8.75	24.2	9.11667	23.15	6.06667	23.9333	8.81667	17.5	Mexico	0	Valdez et al	1996	Valdez P, Ramírez C, García A. Delaying and extending sleep during weekends: sleep recovery or circadian effect? Chronobiol Int. 1996 Aug;13(3):191-8. doi: 10.3109/07420529609012652.	11	Early school start time
24.0833	8.51667	25.7667	11.1667	23.65	6.31667	26.0667	11.3	13.5	Argentina	0	Ferrante et al	2021	Ferrante GR, Goldin A, Sigman M, Leone M. As Time Goes By: Effects of Basal Chronotype and School Timing on Chronotype Development During Adolescence.Research Square, 2021. DOI: https://doi.org/10.21203/rs.3.rs-1118245/v1	11	Early school start time
24.7333	9.25	26.25	11.0833	23.65	6.31667	26.0667	11.3	13.5	Argentina	0	Ferrante et al	2021	Ferrante GR, Goldin A, Sigman M, Leone M. As Time Goes By: Effects of Basal Chronotype and School Timing on Chronotype Development During Adolescence.Research Square, 2021. DOI: https://doi.org/10.21203/rs.3.rs-1118245/v1	11	Early school start time
25.5	9.2	27.1333	11.9833	24.6333	6.41667	26.3667	11.5	17.5	Argentina	0	Ferrante et al	2021	Ferrante GR, Goldin A, Sigman M, Leone M. As Time Goes By: Effects of Basal Chronotype and School Timing on Chronotype Development During Adolescence.Research Square, 2021. DOI: https://doi.org/10.21203/rs.3.rs-1118245/v1	11	Early school start time
25.9167	9.96667	27.35	12.1833	24.6333	6.41667	26.3667	11.5	17.5	Argentina	0	Ferrante et al	2021	Ferrante GR, Goldin A, Sigman M, Leone M. As Time Goes By: Effects of Basal Chronotype and School Timing on Chronotype Development During Adolescence.Research Square, 2021. DOI: https://doi.org/10.21203/rs.3.rs-1118245/v1	11	Early school start time
22.9	7.21667	24.8333	10.0333	23.2333	6.73333	24.9167	10.2833	14	USA	0	Owens et al	2010	Owens JA, Belon K, Moss P. Impact of delaying school start time on adolescent sleep, mood, and behavior. Arch Pediatr Adolesc Med. 2010 Jul;164(7):608-14. doi: 10.1001/archpediatrics.2010.96.	11	Early school start time
23.2833	7.43333	24.65	10.5167	23.5167	6.91667	24.65	10.3833	15	USA	0	Owens et al	2010	Owens JA, Belon K, Moss P. Impact of delaying school start time on adolescent sleep, mood, and behavior. Arch Pediatr Adolesc Med. 2010 Jul;164(7):608-14. doi: 10.1001/archpediatrics.2010.96.	11	Early school start time
23.5167	7.41667	25.0167	10.1333	23.6833	6.86667	25.0333	10.5	16	USA	0	Owens et al	2010	Owens JA, Belon K, Moss P. Impact of delaying school start time on adolescent sleep, mood, and behavior. Arch Pediatr Adolesc Med. 2010 Jul;164(7):608-14. doi: 10.1001/archpediatrics.2010.96.	11	Early school start time
24.0167	7.6	24.6667	10.65	24.2167	7.08333	25.2	10.3	17	USA	0	Owens et al	2010	Owens JA, Belon K, Moss P. Impact of delaying school start time on adolescent sleep, mood, and behavior. Arch Pediatr Adolesc Med. 2010 Jul;164(7):608-14. doi: 10.1001/archpediatrics.2010.96.	11	Early school start time
22.6833	6.48333	23.8333	9.225	21.6417	5.29167	23.55	9.55833	13.5	USA	0	Wolfson et al	2007	Wolfson AR, Spaulding NL, Dandrow C, Baroni EM. Middle school start times: the importance of a good night's sleep for young adolescents. Behav Sleep Med. 2007;5(3):194-209. doi: 10.1080/15402000701263809.	11	Early school start time
24.3833	8.76667	25.1667	10.0833	22.9833	5.48333	24.4	9.58333	16.3	Mexico	0	Arrona-Palacios et al	2021	Arrona-Palacios A, Díaz-Morales JF, Parra-Robledo Z, Adan A. Sleep and Depressive Symptoms in the Morningness/Eveningness-Suicidal Ideation Relationship Depend on School Shift in Mexican Adolescents. J Clin Med. 2021 Oct 13;10(20):4681. doi: 10.3390/jcm10204681.	16	Before COVID19 restrictions
24.1667	9.05	25.3667	10.8833	23.1667	5.85	24.3667	9.61667	27.7	Mexico	0	Ramírez et al	2022	Ramírez C, García A, Santos I, Borrani J, Valdez P. Changes in sleep habits during the lockdown for the COVID-19 pandemic in the population and people attending a morning or an afternoon shift in Monterrey, Mexico. Chronobiol Int. 2022 Mar 14:1-18. doi: 10.1080/07420528.2022.2049809.	16	Before COVID19 restrictions
24.0833	8.51667	25.7667	11.1667	23.65	6.31667	26.0667	11.3	13.5	Spain	0	Ferrante et al	2022	Rodríguez Ferrante G, Goldin AP, Sigman M, Leone MJ. Chronotype at the beginning of secondary school and school timing are both associated with chronotype development during adolescence. Sci Rep. 2022 May 17;12(1):8207. doi: 10.1038/s41598-022-11928-9.	11	Early school start time
24.7333	9.25	26.25	11.0833	23.65	6.31667	26.0667	11.3	13.5	Spain	0	Ferrante et al	2022	Rodríguez Ferrante G, Goldin AP, Sigman M, Leone MJ. Chronotype at the beginning of secondary school and school timing are both associated with chronotype development during adolescence. Sci Rep. 2022 May 17;12(1):8207. doi: 10.1038/s41598-022-11928-9.	11	Early school start time
25.5	9.2	27.1333	11.9833	24.6333	6.41667	26.3667	11.5	17.5	Spain	0	Ferrante et al	2022	Rodríguez Ferrante G, Goldin AP, Sigman M, Leone MJ. Chronotype at the beginning of secondary school and school timing are both associated with chronotype development during adolescence. Sci Rep. 2022 May 17;12(1):8207. doi: 10.1038/s41598-022-11928-9.	11	Early school start time
25.9167	9.96667	27.35	12.1833	24.6333	6.41667	26.3667	11.5	17.5	Spain	0	Ferrante et al	2022	Rodríguez Ferrante G, Goldin AP, Sigman M, Leone MJ. Chronotype at the beginning of secondary school and school timing are both associated with chronotype development during adolescence. Sci Rep. 2022 May 17;12(1):8207. doi: 10.1038/s41598-022-11928-9.	11	Early school start time
23.542	7.675	25.275	9.3	23.4975	7.04	24.825	9.575	16	Brazil	2	de Araújo et al	2022	de Araújo LBG, Bianchin S, Pedrazzoli M, Louzada FM, Beijamini F. Multiple positive outcomes of a later school starting time for adolescents. Sleep Health. 2022 Jul 12:S2352-7218(22)00057-2. doi: 10.1016/j.sleh.2022.04.002.	5,11	Taken from a graph & Early school start time
20.2	6.4	20.58	7.3	20.25	7.1	20.55	7.35	5.5	USA	0	Meltzer et al	2022	Meltzer LJ, Plog AE, Wahlstrom KL, Strand MJ. Biology vs. ecology: a longitudinal examination of sleep, development, and a change in school start times. Sleep Med. 2022 Feb;90:176-184. doi: 10.1016/j.sleep.2022.01.003.	5,11	Taken from a graph & Early school start time
20.3	6.4	21.12	7.35	20.3	7.05	21.12	7.4	6.5	USA	0	Meltzer et al	2022	Meltzer LJ, Plog AE, Wahlstrom KL, Strand MJ. Biology vs. ecology: a longitudinal examination of sleep, development, and a change in school start times. Sleep Med. 2022 Feb;90:176-184. doi: 10.1016/j.sleep.2022.01.003.	5,11	Taken from a graph & Early school start time
20.4	6.4	21.23	7.47	20.42	7.05	21.23	7.47	7.5	USA	0	Meltzer et al	2022	Meltzer LJ, Plog AE, Wahlstrom KL, Strand MJ. Biology vs. ecology: a longitudinal examination of sleep, development, and a change in school start times. Sleep Med. 2022 Feb;90:176-184. doi: 10.1016/j.sleep.2022.01.003.	5,11	Taken from a graph & Early school start time
20.57	6.4	22	8.15	20.55	7	21.55	8.12	8.5	USA	0	Meltzer et al	2022	Meltzer LJ, Plog AE, Wahlstrom KL, Strand MJ. Biology vs. ecology: a longitudinal examination of sleep, development, and a change in school start times. Sleep Med. 2022 Feb;90:176-184. doi: 10.1016/j.sleep.2022.01.003.	5,11	Taken from a graph & Early school start time
21.06	7	22.17	8.25	21.05	7	22.1	8.15	9.5	USA	0	Meltzer et al	2022	Meltzer LJ, Plog AE, Wahlstrom KL, Strand MJ. Biology vs. ecology: a longitudinal examination of sleep, development, and a change in school start times. Sleep Med. 2022 Feb;90:176-184. doi: 10.1016/j.sleep.2022.01.003.	5,11	Taken from a graph & Early school start time
22.3	7	22.48	8.45	21.17	6.29	22.21	8.2	10.5	USA	0	Meltzer et al	2022	Meltzer LJ, Plog AE, Wahlstrom KL, Strand MJ. Biology vs. ecology: a longitudinal examination of sleep, development, and a change in school start times. Sleep Med. 2022 Feb;90:176-184. doi: 10.1016/j.sleep.2022.01.003.	5,11	Taken from a graph & Early school start time
21.49	7.08	23.22	9.1	21.3	6.28	22.48	8.45	11.5	USA	0	Meltzer et al	2022	Meltzer LJ, Plog AE, Wahlstrom KL, Strand MJ. Biology vs. ecology: a longitudinal examination of sleep, development, and a change in school start times. Sleep Med. 2022 Feb;90:176-184. doi: 10.1016/j.sleep.2022.01.003.	5,11	Taken from a graph & Early school start time
22.15	7.08	23.45	9.32	21.45	6.25	23.1	9.1	12.5	USA	0	Meltzer et al	2022	Meltzer LJ, Plog AE, Wahlstrom KL, Strand MJ. Biology vs. ecology: a longitudinal examination of sleep, development, and a change in school start times. Sleep Med. 2022 Feb;90:176-184. doi: 10.1016/j.sleep.2022.01.003.	5,11	Taken from a graph & Early school start time
22.32	6.45	23.45	9.15	22.07	5.45	23.35	9.15	13.5	USA	0	Meltzer et al	2022	Meltzer LJ, Plog AE, Wahlstrom KL, Strand MJ. Biology vs. ecology: a longitudinal examination of sleep, development, and a change in school start times. Sleep Med. 2022 Feb;90:176-184. doi: 10.1016/j.sleep.2022.01.003.	5,11	Taken from a graph & Early school start time
22.32	6.46	23.5	9.17	22.13	5.45	23.4	9.17	14.5	USA	0	Meltzer et al	2022	Meltzer LJ, Plog AE, Wahlstrom KL, Strand MJ. Biology vs. ecology: a longitudinal examination of sleep, development, and a change in school start times. Sleep Med. 2022 Feb;90:176-184. doi: 10.1016/j.sleep.2022.01.003.	5,11	Taken from a graph & Early school start time
22.4	6.48	23.5	9.12	22.2	5.45	23.4	9.12	15.5	USA	0	Meltzer et al	2022	Meltzer LJ, Plog AE, Wahlstrom KL, Strand MJ. Biology vs. ecology: a longitudinal examination of sleep, development, and a change in school start times. Sleep Med. 2022 Feb;90:176-184. doi: 10.1016/j.sleep.2022.01.003.	5,11	Taken from a graph & Early school start time
23.9	6.88333	24.4667	8.93333	22.8167	6.98333	24.35	8.88333	14.6	Russia	0	Borisenkov et al	2022	Borisenkov MF, Popov SV, Smirnov VV, Dorogina OI, Pechеrkina AA, Symaniuk EE. Later school start time is associated with better academic performance, sleep-wake rhythm characteristics, and eating behavior. Chronobiol Int. 2022 Aug 31:1-10. doi: 10.1080/07420528.2022.2117050.	11	Early school start time
23.6667	7.03333	24.1667	8.9	22.8167	6.98333	24.35	8.88333	14.6	Russia	0	Borisenkov et al	2022	Borisenkov MF, Popov SV, Smirnov VV, Dorogina OI, Pechеrkina AA, Symaniuk EE. Later school start time is associated with better academic performance, sleep-wake rhythm characteristics, and eating behavior. Chronobiol Int. 2022 Aug 31:1-10. doi: 10.1080/07420528.2022.2117050.	11	Early school start time
23.05	6.68333	24.7333	9.56667	23.1667	5.58333	25.0667	9.63333	14.5	USA	0	Bryan et al.	2023	Bryan CS, Weingart R, Lindsey A, Hale L, Johnson DA, Gazmararian JA. Impact of School Start Time Delays and Learning Modality on Sleep Timing and Duration During COVID-19. Behav Sleep Med. 2023 Jun 1:1-11. doi: 10.1080/15402002.2023.2217974.	11,16	Early school start time & Before COVID19 restrictions
23.7833	8.06667	25.3167	10.35	22.5833	5.63333	24.7167	9.95	14.5	USA	0	Bryan et al.	2023	Bryan CS, Weingart R, Lindsey A, Hale L, Johnson DA, Gazmararian JA. Impact of School Start Time Delays and Learning Modality on Sleep Timing and Duration During COVID-19. Behav Sleep Med. 2023 Jun 1:1-11. doi: 10.1080/15402002.2023.2217974.	11,16	Early school start time & Before COVID19 restrictions
24.0833	8.51667	25.7667	11.1667	23.65	6.31667	26.0667	11.3	13.5	Argentina	0	Rodríguez Ferrante et al.	2023	Rodríguez Ferrante G, Goldin AP, Sigman M, Leone MJ. A better alignment between chronotype and school timing is associated with lower grade retention in adolescents. NPJ Sci Learn. 2023 Jun 21;8(1):21. doi: 10.1038/s41539-023-00171-0.	11	Early school start time
25.5	9.2	27.1333	11.9833	24.6333	6.41667	26.3667	11.5	17.6	Argentina	0	Rodríguez Ferrante et al.	2023	Rodríguez Ferrante G, Goldin AP, Sigman M, Leone MJ. A better alignment between chronotype and school timing is associated with lower grade retention in adolescents. NPJ Sci Learn. 2023 Jun 21;8(1):21. doi: 10.1038/s41539-023-00171-0.	11	Early school start time
24.7333	9.25	26.25	11.0833	23.65	6.31667	26.0667	11.3	13.5	Argentina	0	Rodríguez Ferrante et al.	2023	Rodríguez Ferrante G, Goldin AP, Sigman M, Leone MJ. A better alignment between chronotype and school timing is associated with lower grade retention in adolescents. NPJ Sci Learn. 2023 Jun 21;8(1):21. doi: 10.1038/s41539-023-00171-0.	11	Early school start time
25.9167	9.96667	27.35	12.1833	24.6333	6.41667	26.3667	11.5	17.6	Argentina	0	Rodríguez Ferrante et al.	2023	Rodríguez Ferrante G, Goldin AP, Sigman M, Leone MJ. A better alignment between chronotype and school timing is associated with lower grade retention in adolescents. NPJ Sci Learn. 2023 Jun 21;8(1):21. doi: 10.1038/s41539-023-00171-0.	11	Early school start time
22.4167	8.6	23.2667	9.63333	21.85	6.03333	23.2833	9.23333	10	Mexico	0	Arrona-Palacios et al.	2023	Arrona-Palacios A, Díaz-Morales JF, Duffy JF. The influence of a permanent double-shift school start time on adolescent sleep and chronotype across different age groups. Chronobiol Int. 2023 May 22:1-14. doi: 10.1080/07420528.2023.2215343.	11	Early school start time
22.05	8.3	22.9	9.7	21.8167	6.13333	23.4	9.36667	11	Mexico	0	Arrona-Palacios et al.	2023	Arrona-Palacios A, Díaz-Morales JF, Duffy JF. The influence of a permanent double-shift school start time on adolescent sleep and chronotype across different age groups. Chronobiol Int. 2023 May 22:1-14. doi: 10.1080/07420528.2023.2215343.	11	Early school start time
22.9333	8.63333	24.1333	9.85	22.0667	7.65	24.0667	10.1	12	Mexico	0	Arrona-Palacios et al.	2023	Arrona-Palacios A, Díaz-Morales JF, Duffy JF. The influence of a permanent double-shift school start time on adolescent sleep and chronotype across different age groups. Chronobiol Int. 2023 May 22:1-14. doi: 10.1080/07420528.2023.2215343.	11	Early school start time
23.8	9.31667	24.45	10.8	22.75	6.15	24.45	10.3333	13	Mexico	0	Arrona-Palacios et al.	2023	Arrona-Palacios A, Díaz-Morales JF, Duffy JF. The influence of a permanent double-shift school start time on adolescent sleep and chronotype across different age groups. Chronobiol Int. 2023 May 22:1-14. doi: 10.1080/07420528.2023.2215343.	11	Early school start time
23.8833	9.48333	24.95	10.8	22.9833	6.18333	24.25	10.2833	14	Mexico	0	Arrona-Palacios et al.	2023	Arrona-Palacios A, Díaz-Morales JF, Duffy JF. The influence of a permanent double-shift school start time on adolescent sleep and chronotype across different age groups. Chronobiol Int. 2023 May 22:1-14. doi: 10.1080/07420528.2023.2215343.	11	Early school start time
24.1167	9.48333	25.3333	10.55	22.95	5.88333	24.5667	10.2167	15	Mexico	0	Arrona-Palacios et al.	2023	Arrona-Palacios A, Díaz-Morales JF, Duffy JF. The influence of a permanent double-shift school start time on adolescent sleep and chronotype across different age groups. Chronobiol Int. 2023 May 22:1-14. doi: 10.1080/07420528.2023.2215343.	11	Early school start time
24.2667	9.18333	25.1167	10.1333	23.0333	5.48333	24.3333	9.46667	16	Mexico	0	Arrona-Palacios et al.	2023	Arrona-Palacios A, Díaz-Morales JF, Duffy JF. The influence of a permanent double-shift school start time on adolescent sleep and chronotype across different age groups. Chronobiol Int. 2023 May 22:1-14. doi: 10.1080/07420528.2023.2215343.	11	Early school start time
24.2	8.61667	24.9333	10.0167	23.0833	5.56667	24.4833	9.6	17	Mexico	0	Arrona-Palacios et al.	2023	Arrona-Palacios A, Díaz-Morales JF, Duffy JF. The influence of a permanent double-shift school start time on adolescent sleep and chronotype across different age groups. Chronobiol Int. 2023 May 22:1-14. doi: 10.1080/07420528.2023.2215343.	11	Early school start time
24.15	8.46667	24.8	9.63333	23.0167	5.68333	24.2333	9.53333	18	Mexico	0	Arrona-Palacios et al.	2023	Arrona-Palacios A, Díaz-Morales JF, Duffy JF. The influence of a permanent double-shift school start time on adolescent sleep and chronotype across different age groups. Chronobiol Int. 2023 May 22:1-14. doi: 10.1080/07420528.2023.2215343.	11	Early school start time
24.65	8.46667	25.5667	10.5167	23.1167	6.08333	24.45	9.68333	19	Mexico	0	Arrona-Palacios et al.	2023	Arrona-Palacios A, Díaz-Morales JF, Duffy JF. The influence of a permanent double-shift school start time on adolescent sleep and chronotype across different age groups. Chronobiol Int. 2023 May 22:1-14. doi: 10.1080/07420528.2023.2215343.	11	Early school start time
23.6333	7.65	24.85	9.41667	23.4167	6.38333	24.8	9.33333	20	Mexico	0	Arrona-Palacios et al.	2023	Arrona-Palacios A, Díaz-Morales JF, Duffy JF. The influence of a permanent double-shift school start time on adolescent sleep and chronotype across different age groups. Chronobiol Int. 2023 May 22:1-14. doi: 10.1080/07420528.2023.2215343.	11	Early school start time
24.0167	7.95	24.8	9.53333	23.1333	5.91667	24.1333	9	21	Mexico	0	Arrona-Palacios et al.	2023	Arrona-Palacios A, Díaz-Morales JF, Duffy JF. The influence of a permanent double-shift school start time on adolescent sleep and chronotype across different age groups. Chronobiol Int. 2023 May 22:1-14. doi: 10.1080/07420528.2023.2215343.	11	Early school start time
23.5667	7.55	24.4167	9.08333	23.5667	6.3	24.1167	8.8	22	Mexico	0	Arrona-Palacios et al.	2023	Arrona-Palacios A, Díaz-Morales JF, Duffy JF. The influence of a permanent double-shift school start time on adolescent sleep and chronotype across different age groups. Chronobiol Int. 2023 May 22:1-14. doi: 10.1080/07420528.2023.2215343.	11	Early school start time
22.2167	7.73333	23.2833	9.5	21.85	6.03333	23.2833	9.23333	10	Mexico	0	Arrona-Palacios et al.	2023	Arrona-Palacios A, Díaz-Morales JF, Duffy JF. The influence of a permanent double-shift school start time on adolescent sleep and chronotype across different age groups. Chronobiol Int. 2023 May 22:1-14. doi: 10.1080/07420528.2023.2215343.	11	Early school start time
21.9167	7.06667	23.2	9.5	21.8167	6.13333	23.4	9.36667	11	Mexico	0	Arrona-Palacios et al.	2023	Arrona-Palacios A, Díaz-Morales JF, Duffy JF. The influence of a permanent double-shift school start time on adolescent sleep and chronotype across different age groups. Chronobiol Int. 2023 May 22:1-14. doi: 10.1080/07420528.2023.2215343.	11	Early school start time
22.4	7.06667	24.0667	10	22.0667	7.65	24.0667	10.1	12	Mexico	0	Arrona-Palacios et al.	2023	Arrona-Palacios A, Díaz-Morales JF, Duffy JF. The influence of a permanent double-shift school start time on adolescent sleep and chronotype across different age groups. Chronobiol Int. 2023 May 22:1-14. doi: 10.1080/07420528.2023.2215343.	11	Early school start time
23.4333	8.21667	24.45	10.6333	22.75	6.15	24.45	10.3333	13	Mexico	0	Arrona-Palacios et al.	2023	Arrona-Palacios A, Díaz-Morales JF, Duffy JF. The influence of a permanent double-shift school start time on adolescent sleep and chronotype across different age groups. Chronobiol Int. 2023 May 22:1-14. doi: 10.1080/07420528.2023.2215343.	11	Early school start time
23.4167	7.23333	24.5833	10.5333	22.9833	6.18333	24.25	10.2833	14	Mexico	0	Arrona-Palacios et al.	2023	Arrona-Palacios A, Díaz-Morales JF, Duffy JF. The influence of a permanent double-shift school start time on adolescent sleep and chronotype across different age groups. Chronobiol Int. 2023 May 22:1-14. doi: 10.1080/07420528.2023.2215343.	11	Early school start time
23.4333	7.36667	24.8833	10.35	22.95	5.88333	24.5667	10.2167	15	Mexico	0	Arrona-Palacios et al.	2023	Arrona-Palacios A, Díaz-Morales JF, Duffy JF. The influence of a permanent double-shift school start time on adolescent sleep and chronotype across different age groups. Chronobiol Int. 2023 May 22:1-14. doi: 10.1080/07420528.2023.2215343.	11	Early school start time
23.5333	6.96667	24.65	9.73333	23.0333	5.48333	24.3333	9.46667	16	Mexico	0	Arrona-Palacios et al.	2023	Arrona-Palacios A, Díaz-Morales JF, Duffy JF. The influence of a permanent double-shift school start time on adolescent sleep and chronotype across different age groups. Chronobiol Int. 2023 May 22:1-14. doi: 10.1080/07420528.2023.2215343.	11	Early school start time
23.7333	7.33333	24.75	9.85	23.0833	5.56667	24.4833	9.6	17	Mexico	0	Arrona-Palacios et al.	2023	Arrona-Palacios A, Díaz-Morales JF, Duffy JF. The influence of a permanent double-shift school start time on adolescent sleep and chronotype across different age groups. Chronobiol Int. 2023 May 22:1-14. doi: 10.1080/07420528.2023.2215343.	11	Early school start time
23.3667	6.55	24.4167	9.56667	23.0167	5.68333	24.2333	9.53333	18	Mexico	0	Arrona-Palacios et al.	2023	Arrona-Palacios A, Díaz-Morales JF, Duffy JF. The influence of a permanent double-shift school start time on adolescent sleep and chronotype across different age groups. Chronobiol Int. 2023 May 22:1-14. doi: 10.1080/07420528.2023.2215343.	11	Early school start time
23.3333	6.41667	24.6	9.8	23.1167	6.08333	24.45	9.68333	19	Mexico	0	Arrona-Palacios et al.	2023	Arrona-Palacios A, Díaz-Morales JF, Duffy JF. The influence of a permanent double-shift school start time on adolescent sleep and chronotype across different age groups. Chronobiol Int. 2023 May 22:1-14. doi: 10.1080/07420528.2023.2215343.	11	Early school start time
23.5667	7.21667	24.8333	9.38333	23.4167	6.38333	24.8	9.33333	20	Mexico	0	Arrona-Palacios et al.	2023	Arrona-Palacios A, Díaz-Morales JF, Duffy JF. The influence of a permanent double-shift school start time on adolescent sleep and chronotype across different age groups. Chronobiol Int. 2023 May 22:1-14. doi: 10.1080/07420528.2023.2215343.	11	Early school start time
23.95	7.8	24.75	9.48333	23.1333	5.91667	24.1333	9	21	Mexico	0	Arrona-Palacios et al.	2023	Arrona-Palacios A, Díaz-Morales JF, Duffy JF. The influence of a permanent double-shift school start time on adolescent sleep and chronotype across different age groups. Chronobiol Int. 2023 May 22:1-14. doi: 10.1080/07420528.2023.2215343.	11	Early school start time
23.5667	7.26667	24.35	9.01667	23.5667	6.3	24.1167	8.8	22	Mexico	0	Arrona-Palacios et al.	2023	Arrona-Palacios A, Díaz-Morales JF, Duffy JF. The influence of a permanent double-shift school start time on adolescent sleep and chronotype across different age groups. Chronobiol Int. 2023 May 22:1-14. doi: 10.1080/07420528.2023.2215343.	11	Early school start time
25.6	7.1	25.8	8.8	25.6	7.1	25.8	8.8	21.5	Singapore	2	Yeo et al.	2023	Yeo SC, Lai CKY, Tan J, Lim S, Chandramoghan Y, Tan TK, Gooley JJ. Early morning university classes are associated with impaired sleep and academic performance. Nat Hum Behav. 2023 Apr;7(4):502-514. doi: 10.1038/s41562-023-01531-x.	5,11	Taken from a graph & Early school start time
25.8	7.6	26.2	8.9	25.6	7.1	25.8	8.8	21.5	Singapore	2	Yeo et al.	2023	Yeo SC, Lai CKY, Tan J, Lim S, Chandramoghan Y, Tan TK, Gooley JJ. Early morning university classes are associated with impaired sleep and academic performance. Nat Hum Behav. 2023 Apr;7(4):502-514. doi: 10.1038/s41562-023-01531-x.	5,11	Taken from a graph & Early school start time
26	8.1	26.4	9	25.6	7.1	25.8	8.8	21.5	Singapore	2	Yeo et al.	2023	Yeo SC, Lai CKY, Tan J, Lim S, Chandramoghan Y, Tan TK, Gooley JJ. Early morning university classes are associated with impaired sleep and academic performance. Nat Hum Behav. 2023 Apr;7(4):502-514. doi: 10.1038/s41562-023-01531-x.	5,11	Taken from a graph & Early school start time
26.3	8.5	26.6	9.3	25.6	7.1	25.8	8.8	21.5	Singapore	2	Yeo et al.	2023	Yeo SC, Lai CKY, Tan J, Lim S, Chandramoghan Y, Tan TK, Gooley JJ. Early morning university classes are associated with impaired sleep and academic performance. Nat Hum Behav. 2023 Apr;7(4):502-514. doi: 10.1038/s41562-023-01531-x.	5,11	Taken from a graph & Early school start time
25.9	8.5	26.1	9	25.6	7.1	25.8	8.8	21.5	Singapore	2	Yeo et al.	2023	Yeo SC, Lai CKY, Tan J, Lim S, Chandramoghan Y, Tan TK, Gooley JJ. Early morning university classes are associated with impaired sleep and academic performance. Nat Hum Behav. 2023 Apr;7(4):502-514. doi: 10.1038/s41562-023-01531-x.	5,11	Taken from a graph & Early school start time
26	8.5	26	8.8	25.6	7.1	25.8	8.8	21.5	Singapore	2	Yeo et al.	2023	Yeo SC, Lai CKY, Tan J, Lim S, Chandramoghan Y, Tan TK, Gooley JJ. Early morning university classes are associated with impaired sleep and academic performance. Nat Hum Behav. 2023 Apr;7(4):502-514. doi: 10.1038/s41562-023-01531-x.	5,11	Taken from a graph & Early school start time
25.7	8.5	26.1	8.9	25.6	7.1	25.8	8.8	21.5	Singapore	2	Yeo et al.	2023	Yeo SC, Lai CKY, Tan J, Lim S, Chandramoghan Y, Tan TK, Gooley JJ. Early morning university classes are associated with impaired sleep and academic performance. Nat Hum Behav. 2023 Apr;7(4):502-514. doi: 10.1038/s41562-023-01531-x.	5,11	Taken from a graph & Early school start time
										2 - Actigraphy and other divices
										1 - Diary
										0 - Survey
